# Supplementary material for: Characterization of the bacterial community composition in water of drinking water production and distribution systems in Flanders, Belgium
Source: Microbiologyopen. 2018 Oct 14;8(5):e00726. doi: 10.1002/mbo3.726 (PMC6528567; doi:10.1002/mbo3.726)
Supplement: Supplementary file 2 [file MBO3-8-e00726-s002.xlsx]

## Sheet: PaperInfo
Table S2.1: Number of sequences for each OTU of the studied samples and their taxonomic assignment
Title: Characterization of the bacterial community composition in water of drinking water production and distribution systems in Flanders, Belgium
Authors: Ado Van Assche1, Sam Crauwels1, Joseph De Brabanter2, Kris A. Willems1, Bart Lievens1,*
1 Laboratory for Process Microbial Ecology and Bioinspirational Management (PME&BIM), Department of Microbial and Molecular Systems (M2S), KU Leuven, Technology Campus De Nayer, B-2860 Sint-Katelijne-Waver, Belgium
2 Department of Electrical Engineering (ESAT - STADIUS), KU Leuven, B-3001 Leuven, Belgium

## Sheet: Table S1
Table S3: Identificationa of operational taxonomic units (OTUs) according to the Silva database and distribution over the investigated samples.
	Domain	Phylum	Class	Order	Family	Genus	A1Ua	A1Wa	A1Ya	A2Ua	A2Wa	A2Ya	A3Va	A3Xa	A3Za	A4Un	A4Wn	A4Yn	B1Ua	B1Wa	B1Ya	C1Va	C1Xa	C1Za	C2Un	C2Wn	C2Yn	D1Ua	D1Wa	D1Ya	E1Va	E1Xa	E1Za	E2Vn	E2Xn	E2Zn	E3Vn	E3Xn	E3Zn	E4Vn	E4Xn	E4Zn	E5Un	E5Wn	E5Yn	E6Vn	E6Xn
OTU 1	Bacteria (100)	Proteobacteria (100)	Gammaproteobacteria (100)	Pseudomonadales (100)	Moraxellaceae (100)	Acinetobacter (100)	56	1	1	0	1	0	0	167	1	0	0	0	404	260	15	0	192	0	0	0	0	0	2	235	0	113	53	0	1	6	0	1	0	0	2	1	0	0	0	0	1
OTU 2	Bacteria (100)	Proteobacteria (100)	Alphaproteobacteria (100)	Rhizobiales (100)	Hyphomicrobiaceae (100)	Hyphomicrobium (99)	0	8	52	0	0	1	0	0	180	0	8	26	0	0	0	0	0	13	30	36	0	0	0	3	0	12	9	0	107	15	0	1	48	0	22	79	0	4	10	0	0
OTU 3	Bacteria (100)	Proteobacteria (100)	Betaproteobacteria (100)	Burkholderiales (100)	Comamonadaceae (100)	Variovorax (52)	3	88	160	5	4	0	106	5	151	9	4	11	3	0	11	67	1	0	68	7	1	1	9	5	13	0	0	13	0	0	30	1	82	23	8	12	85	4	20	33	7
OTU 4	Bacteria (100)	Proteobacteria (100)	Alphaproteobacteria (100)	Sphingomonadales (100)	Sphingomonadaceae (100)	Sphingorhabdus (87)	19	1	0	0	2	0	0	18	77	0	3	0	0	6	0	0	0	0	0	5	0	0	0	8	0	112	68	0	3	8	0	5	20	0	6	3	0	0	0	0	0
OTU 5	Bacteria (100)	Proteobacteria (100)	Alphaproteobacteria (100)	Rhizobiales (100)	Rhizobiales Incertae Sedis (100)	Phreatobacter (100)	1	1	40	0	0	0	0	0	0	0	9	0	0	0	0	0	0	0	16	72	0	0	0	0	0	5	6	0	350	7	0	34	6	0	2	35	0	1	0	0	0
OTU 6	Bacteria (100)	Proteobacteria (100)	Gammaproteobacteria (100)	Pseudomonadales (100)	Pseudomonadaceae (100)	Pseudomonas (100)	8	2	0	0	1	0	1	13	0	0	1	0	6	3	2	5	7	0	0	2	0	573	1	3	10	7	3	1	8	15	0	9	0	1	2	5	0	0	0	0	23
OTU 7	Bacteria (100)	Proteobacteria (100)	Betaproteobacteria (100)	Nitrosomonadales (99)	Gallionellaceae (99)	Gallionella (97)	0	0	1	44	1	0	0	0	0	0	59	1	0	0	0	0	0	9	69	206	125	0	2	0	0	0	0	0	0	0	0	0	0	0	0	0	78	8	1	0	80
OTU 8	Bacteria (100)	Proteobacteria (100)	Gammaproteobacteria (100)	Xanthomonadales (100)	Xanthomonadaceae (100)	Mizugakiibacter (100)	0	0	0	1	0	0	0	0	0	61	17	107	0	0	0	0	0	0	0	1	0	0	0	0	4	1	64	2	33	12	0	4	0	1	135	123	0	0	0	68	13
OTU 9	Bacteria (100)	Proteobacteria (100)	Betaproteobacteria (100)	Burkholderiales (100)	Comamonadaceae (100)	Limnohabitans (44)	5	8	19	4	9	0	37	5	1	0	1	2	7	6	3	47	11	0	0	0	5	0	7	7	99	0	2	21	1	0	52	0	0	23	0	0	1	8	3	11	4
OTU 10	Bacteria (100)	Firmicutes (100)	Bacilli (100)	Bacillales (100)	Planococcaceae (99)	Bhargavaea (24)	0	19	50	24	11	19	0	0	0	41	63	31	0	0	0	0	0	0	12	8	0	0	0	0	17	18	18	70	35	14	6	24	8	0	30	20	36	59	18	22	44
OTU 11	Bacteria (100)	Proteobacteria (100)	Alphaproteobacteria (100)	SAR11 clade (100)	LD12 freshwater group (100)	unclassified	0	0	0	6	0	0	0	0	0	0	3	0	0	0	0	19	0	0	0	0	0	0	0	3	0	0	0	84	0	3	32	1	0	51	10	11	0	0	0	91	7
OTU 12	Bacteria (100)	Nitrospirae (100)	Nitrospira (100)	Nitrospirales (100)	Nitrospiraceae (100)	Nitrospira (100)	0	0	4	0	105	118	0	0	0	0	11	3	0	0	2	0	0	8	1	6	0	8	5	1	0	0	0	0	0	0	0	0	19	1	3	0	0	40	5	0	0
OTU 13	Bacteria (100)	Proteobacteria (100)	Alphaproteobacteria (100)	Rhizobiales (67)	Phyllobacteriaceae (65)	Pseudahrensia (39)	0	0	0	0	0	0	0	0	1	0	0	0	0	0	0	0	5	21	0	0	0	0	0	200	0	0	1	0	1	0	0	0	9	0	0	1	0	0	0	0	0
OTU 14	Bacteria (100)	Cyanobacteria (99)	Melainabacteria (99)	Obscuribacterales (99)	unclassified	unclassified	5	0	0	0	1	0	0	0	0	0	0	0	0	0	10	0	0	1	0	0	0	0	0	0	0	65	36	0	2	2	0	4	0	0	18	10	0	0	0	0	0
OTU 15	Bacteria (100)	Firmicutes (100)	Bacilli (100)	Lactobacillales (100)	Streptococcaceae (100)	Streptococcus (100)	28	0	1	0	0	1	0	6	0	0	1	0	1	19	7	0	8	0	0	5	0	0	0	7	0	28	15	0	6	66	0	24	0	0	0	0	0	0	1	0	2
OTU 16	Bacteria (100)	Cyanobacteria (100)	Melainabacteria (100)	Obscuribacterales (100)	unclassified	unclassified	5	2	0	0	0	0	0	2	1	0	1	1	0	1	2	0	166	1	1	0	0	0	2	1	0	0	8	0	4	2	0	43	0	0	1	1	0	1	0	0	0
OTU 17	Bacteria (100)	Proteobacteria (100)	Betaproteobacteria (100)	Burkholderiales (100)	Oxalobacteraceae (98)	Undibacterium (98)	1	0	0	0	0	0	0	12	0	2	0	0	0	0	0	2	0	0	0	0	0	0	0	7	7	58	3	0	1	4	0	0	0	2	0	0	0	0	0	0	0
OTU 18	Bacteria (100)	Proteobacteria (100)	Alphaproteobacteria (100)	Sphingomonadales (100)	Sphingomonadaceae (100)	Novosphingobium (92)	3	0	0	0	0	0	0	0	34	0	0	0	0	0	5	0	5	447	0	0	0	0	1	2	0	0	0	1	0	1	1	0	0	1	0	2	0	0	0	1	0
OTU 19	Bacteria (100)	Proteobacteria (100)	Betaproteobacteria (100)	Nitrosomonadales (100)	Gallionellaceae (100)	Gallionella (100)	1	1	5	41	31	52	0	0	3	97	59	3	0	0	0	0	0	0	6	2	123	1	0	1	0	0	0	0	0	1	0	0	0	0	0	0	49	2	0	0	90
OTU 20	Bacteria (100)	Proteobacteria (100)	Betaproteobacteria (100)	Nitrosomonadales (98)	Gallionellaceae (98)	Gallionella (98)	5	0	0	33	9	7	0	0	0	80	37	4	4	0	46	0	0	0	0	0	111	1	0	0	0	0	0	0	0	0	0	0	2	0	0	0	17	13	5	0	75
OTU 21	Bacteria (100)	Actinobacteria (100)	Actinobacteria (100)	Micrococcales (100)	Microbacteriaceae (100)	Candidatus Limnoluna (92)	0	0	0	4	0	0	74	5	0	0	1	0	0	1	0	6	0	0	0	0	0	0	0	0	34	0	0	38	0	0	23	0	0	19	0	0	0	0	0	33	5
OTU 22	Bacteria (100)	Firmicutes (100)	Bacilli (100)	Bacillales (100)	Staphylococcaceae (100)	Staphylococcus (100)	38	1	1	1	2	0	0	22	0	0	1	0	0	10	5	0	15	0	1	0	0	0	0	3	0	10	10	0	4	79	0	25	0	0	0	0	0	1	0	0	5
OTU 23	Bacteria (100)	Cyanobacteria (100)	Melainabacteria (100)	Obscuribacterales (100)	unclassified	unclassified	4	0	0	0	1	1	0	0	0	0	2	0	0	0	0	0	0	0	0	0	0	0	0	0	0	20	4	0	4	1	0	4	0	0	80	37	0	0	0	0	0
OTU 24	Bacteria (100)	Actinobacteria (100)	Actinobacteria (100)	Streptomycetales (100)	Streptomycetaceae (100)	Streptomyces (82)	0	9	9	0	0	5	0	0	0	5	16	9	0	0	0	0	0	0	5	7	34	0	0	0	4	7	0	75	26	0	3	0	0	17	9	21	0	0	6	1	1
OTU 25	Bacteria (100)	Bacteroidetes (100)	Flavobacteriia (100)	Flavobacteriales (100)	Cryomorphaceae (100)	Fluviicola (100)	0	0	1	0	0	0	4	0	0	1	1	0	0	0	0	47	0	0	0	0	0	0	0	3	92	0	0	0	0	0	7	0	0	45	0	0	0	0	0	3	0
OTU 26	Bacteria (100)	Bacteroidetes (100)	Cytophagia (100)	Cytophagales (100)	Cytophagaceae (98)	Chryseolinea (89)	0	0	0	0	0	0	0	0	2	0	0	0	0	0	243	0	0	0	0	0	0	0	0	0	0	0	0	0	0	0	0	0	0	0	0	0	0	0	0	0	0
OTU 27	Bacteria (100)	Bacteroidetes (100)	Flavobacteriia (100)	Flavobacteriales (100)	Flavobacteriaceae (100)	Flavobacterium (100)	6	0	0	0	0	0	0	0	0	0	0	0	0	0	0	14	0	0	0	0	0	1	0	4	65	0	0	1	0	0	0	0	0	1	0	0	0	0	0	3	0
OTU 28	Bacteria (100)	Actinobacteria (100)	Actinobacteria (100)	Pseudonocardiales (12)	Pseudonocardiaceae (12)	Crossiella (11)	1	0	0	0	0	0	0	0	0	9	30	9	0	0	0	0	0	0	0	0	0	0	0	0	6	19	31	14	8	16	0	0	0	0	7	0	0	0	0	8	9
OTU 29	Bacteria (100)	Proteobacteria (100)	Alphaproteobacteria (100)	Sphingomonadales (100)	Ellin6055 (97)	unclassified	0	0	0	0	37	61	0	0	0	0	0	0	0	0	0	0	0	0	1	0	1	0	0	0	0	0	0	0	0	0	0	0	0	0	0	0	0	0	3	0	0
OTU 30	Bacteria (100)	Proteobacteria (100)	Alphaproteobacteria (100)	Sphingomonadales (100)	Sphingomonadaceae (90)	Sphingomonas (90)	27	2	0	3	0	1	0	41	10	0	1	0	13	1	2	0	8	0	2	0	5	0	0	15	0	39	85	0	2	9	0	9	9	3	2	5	0	0	1	0	0
OTU 31	Bacteria (100)	Gemmatimonadetes (100)	Gemmatimonadetes (100)	Gemmatimonadales (100)	Gemmatimonadaceae (100)	unclassified	0	0	0	0	0	0	0	0	0	21	1	0	0	0	0	0	0	0	0	0	0	0	0	0	1	0	0	17	13	26	0	0	1	0	6	30	0	0	0	14	13
OTU 32	Bacteria (100)	Actinobacteria (100)	Actinobacteria (100)	Frankiales (100)	Sporichthyaceae (100)	hgcI clade (100)	0	0	0	3	0	0	16	1	0	0	0	0	0	0	0	28	0	0	0	0	0	0	4	4	17	0	0	4	0	0	19	0	0	12	1	0	0	0	0	14	1
OTU 33	Bacteria (100)	Proteobacteria (100)	Betaproteobacteria (100)	Nitrosomonadales (96)	Gallionellaceae (96)	Ferriphaselus (82)	3	0	0	10	23	20	0	0	0	55	23	2	51	1	2	0	0	0	0	0	33	11	0	1	0	0	0	0	0	0	0	0	0	0	0	0	91	43	16	0	13
OTU 34	Bacteria (100)	Bacteroidetes (100)	Flavobacteriia (100)	Flavobacteriales (100)	Flavobacteriaceae (100)	Flavobacterium (100)	0	0	0	0	0	0	4	0	0	0	0	0	0	0	0	64	0	0	0	0	0	2	2	3	38	1	1	0	0	0	1	0	0	1	0	0	0	0	0	0	0
OTU 35	Bacteria (100)	Cyanobacteria (100)	Melainabacteria (100)	Obscuribacterales (100)	unclassified	unclassified	0	2	0	0	0	0	0	11	7	0	0	2	0	0	5	0	32	0	8	0	0	0	0	3	0	5	1	0	10	13	0	57	16	0	8	28	0	0	1	0	0
OTU 36	Bacteria (100)	Proteobacteria (100)	Betaproteobacteria (100)	Burkholderiales (100)	Comamonadaceae (100)	Polaromonas (92)	5	0	0	0	50	0	103	0	0	0	0	19	0	0	0	33	0	0	0	0	0	0	1	2	5	0	0	6	0	0	14	0	1	9	0	0	2	2	0	7	4
OTU 37	Bacteria (100)	Actinobacteria (100)	Actinobacteria (100)	Frankiales (100)	Sporichthyaceae (100)	hgcI clade (100)	0	0	0	6	0	0	9	0	0	0	1	0	0	0	0	2	0	0	0	0	0	0	0	1	24	1	0	13	0	0	12	0	0	16	0	0	0	0	0	16	1
OTU 38	Bacteria (100)	Proteobacteria (100)	Betaproteobacteria (100)	Burkholderiales (95)	Oxalobacteraceae (95)	Massilia (94)	0	41	72	0	0	0	0	0	0	0	0	0	0	0	0	0	0	0	0	0	0	0	0	0	0	0	0	0	0	0	1	0	0	0	0	0	0	0	0	0	0
OTU 39	Bacteria (100)	Actinobacteria (100)	Actinobacteria (100)	Corynebacteriales (100)	Mycobacteriaceae (100)	Mycobacterium (100)	8	0	1	1	0	0	0	0	2	1	0	0	3	0	24	0	0	0	0	1	0	0	1	1	0	2	31	0	4	5	1	18	2	0	5	3	1	0	1	1	2
OTU 40	Bacteria (100)	Cyanobacteria (100)	Chloroplast (99)	unclassified	unclassified	unclassified	0	0	0	8	0	0	0	0	0	0	4	0	0	0	0	23	0	0	0	0	0	1	0	0	2	0	0	49	0	0	106	0	0	44	0	1	0	0	0	82	9
OTU 41	Bacteria (100)	Proteobacteria (100)	Betaproteobacteria (92)	Burkholderiales (47)	s3t2d-1089 (13)	unclassified	0	0	0	0	17	36	0	0	0	0	0	0	0	0	0	0	0	0	0	0	0	0	0	0	0	0	0	0	0	0	0	0	0	0	0	0	0	1	0	0	0
OTU 42	Bacteria (100)	Acidobacteria (100)	Acidobacteria (100)	Acidobacteriales (100)	Acidobacteriaceae (Subgroup 1) (100)	Acidobacterium (100)	0	0	0	0	0	0	0	0	0	14	36	13	0	0	0	0	0	0	0	0	0	0	0	0	8	34	15	23	13	7	0	3	3	0	15	17	0	0	0	28	6
OTU 43	Bacteria (100)	Firmicutes (100)	Bacilli (100)	Bacillales (100)	Bacillaceae (57)	Bacillus (43)	0	2	2	28	7	26	0	0	0	7	12	4	0	0	0	0	0	0	6	1	0	0	0	0	3	6	6	11	4	7	1	7	11	0	6	7	0	0	4	0	9
OTU 44	Bacteria (100)	Actinobacteria (100)	Actinobacteria (100)	Corynebacteriales (100)	Corynebacteriaceae (100)	Corynebacterium 1 (95)	9	0	0	0	1	0	0	7	0	0	0	0	0	3	3	0	25	0	0	0	0	1	1	1	0	5	3	0	3	56	0	13	0	0	0	2	0	5	0	0	2
OTU 45	Bacteria (100)	Proteobacteria (99)	Alphaproteobacteria (98)	Rickettsiales (97)	SM2D12 (94)	unclassified	0	14	3	0	0	0	0	7	33	0	0	1	0	0	0	0	0	0	42	1	0	0	0	0	0	0	0	0	0	0	0	0	9	0	1	0	0	2	1	0	0
OTU 46	Bacteria (100)	Actinobacteria (100)	Thermoleophilia (100)	Gaiellales (99)	unclassified	unclassified	0	0	0	0	0	0	0	0	0	5	10	7	0	0	0	0	0	0	0	0	0	0	0	0	12	17	12	29	18	3	0	2	1	0	3	2	0	0	0	3	7
OTU 47	Bacteria (100)	Proteobacteria (100)	Betaproteobacteria (100)	Nitrosomonadales (82)	Gallionellaceae (82)	Candidatus Nitrotoga (28)	0	3	0	1	0	2	0	0	2	88	0	2	15	0	2	0	0	0	1	0	0	15	0	1	0	0	0	0	0	0	0	0	1	0	0	2	0	1	1	0	0
OTU 48	Bacteria (100)	Actinobacteria (100)	Actinobacteria (100)	Micrococcales (100)	Micrococcaceae (100)	Arthrobacter (82)	11	0	1	4	0	1	0	2	0	4	1	2	1	1	0	0	0	0	13	9	16	0	0	0	4	6	49	2	1	7	1	11	8	20	2	1	2	1	5	0	0
OTU 49	Bacteria (100)	Cyanobacteria (89)	Chloroplast (77)	unclassified	unclassified	unclassified	0	0	0	0	0	0	0	0	0	0	0	0	0	0	0	0	70	0	0	0	0	0	0	0	0	0	0	0	0	0	0	1	0	0	5	4	0	0	0	0	0
OTU 50	Bacteria (100)	Proteobacteria (100)	Epsilonproteobacteria (100)	Campylobacterales (100)	Helicobacteraceae (100)	Sulfuricurvum (100)	1	0	0	0	0	0	0	0	0	0	1	1	0	0	0	0	0	0	0	0	3	0	0	0	0	0	0	0	0	0	1	0	0	1	0	0	129	60	16	2	1
OTU 51	Bacteria (100)	Proteobacteria (100)	Alphaproteobacteria (99)	Rickettsiales (99)	SM2D12 (99)	unclassified	0	1	0	0	23	6	0	0	0	0	1	0	0	0	0	0	0	0	1	0	0	0	0	0	0	0	0	0	0	0	0	0	0	0	0	0	0	1	0	0	0
OTU 52	Bacteria (100)	Proteobacteria (100)	Betaproteobacteria (100)	Burkholderiales (100)	Burkholderiaceae (100)	Cupriavidus (100)	0	0	1	0	0	0	0	3	0	0	0	0	10	5	2	0	6	0	37	25	0	0	0	5	0	0	1	0	0	0	0	0	0	0	0	0	0	0	0	0	0
OTU 53	Bacteria (100)	Proteobacteria (100)	Gammaproteobacteria (100)	Xanthomonadales (100)	Xanthomonadaceae (100)	Tahibacter (26)	0	0	0	0	9	21	0	0	0	0	0	0	0	0	0	0	0	0	0	0	0	0	0	0	0	0	0	0	0	0	0	0	0	0	0	0	0	0	0	0	0
OTU 54	Bacteria (100)	Actinobacteria (99)	Actinobacteria (99)	Corynebacteriales (76)	Dietziaceae (49)	Dietzia (49)	16	0	0	0	0	0	0	4	0	0	1	0	0	0	0	0	9	0	0	0	0	1	1	5	0	2	2	0	3	8	0	3	0	0	0	0	0	0	0	0	0
OTU 55	Bacteria (100)	Cyanobacteria (100)	Melainabacteria (100)	Obscuribacterales (100)	unclassified	unclassified	0	0	0	0	0	0	0	57	4	0	0	2	0	0	0	0	8	0	0	2	0	0	2	0	0	0	0	0	0	0	0	9	0	0	8	3	0	0	3	0	0
OTU 56	Bacteria (100)	Actinobacteria (100)	Actinobacteria (100)	Frankiales (100)	Sporichthyaceae (100)	hgcI clade (51)	3	0	0	3	0	0	117	0	0	0	1	0	1	0	0	20	0	0	0	0	0	0	2	2	28	0	0	17	0	0	21	0	0	19	0	0	0	0	0	25	3
OTU 57	Bacteria (100)	Actinobacteria (100)	Actinobacteria (100)	Micrococcales (100)	Intrasporangiaceae (100)	Oryzihumus (92)	0	0	0	16	4	7	0	0	0	11	1	0	0	0	0	0	0	0	0	0	0	0	0	3	3	5	16	6	1	26	0	10	4	1	2	3	0	0	1	0	5
OTU 58	Bacteria (100)	Bacteroidetes (100)	Sphingobacteriia (100)	Sphingobacteriales (100)	Chitinophagaceae (100)	Sediminibacterium (99)	6	1	0	3	0	0	8	0	3	1	4	0	0	0	2	3	4	0	1	0	0	0	0	0	1	0	0	12	0	1	34	0	0	35	0	7	0	0	0	5	6
OTU 59	Bacteria (100)	Proteobacteria (88)	Gammaproteobacteria (59)	Cellvibrionales (4)	Spongiibacteraceae (4)	Oceanicoccus (4)	0	3	0	1	14	15	0	0	0	0	2	22	0	0	0	0	0	0	1	0	0	0	6	0	0	0	0	0	0	0	0	0	4	0	0	0	2	2	5	0	0
OTU 60	Bacteria (100)	Proteobacteria (98)	Alphaproteobacteria (90)	Caulobacterales (68)	Hyphomonadaceae (68)	Woodsholea (68)	0	2	8	0	0	0	0	0	3	0	1	0	0	0	0	0	7	4	6	3	0	0	1	11	0	1	1	0	5	1	0	2	2	0	0	0	0	0	0	0	0
OTU 61	Bacteria (100)	Proteobacteria (100)	Gammaproteobacteria (100)	Pasteurellales (100)	Pasteurellaceae (100)	Haemophilus (68)	7	0	0	0	0	0	0	6	0	0	1	0	0	5	0	0	4	0	0	1	0	0	0	0	0	2	3	0	3	30	0	10	0	0	0	0	0	0	0	0	1
OTU 62	Bacteria (100)	Proteobacteria (100)	Gammaproteobacteria (100)	Xanthomonadales (100)	Xanthomonadaceae (100)	Stenotrophomonas (98)	6	0	0	0	0	0	0	6	0	0	0	0	29	11	2	0	14	0	0	0	0	0	0	15	0	4	3	0	0	0	0	0	0	0	0	0	0	0	0	0	0
OTU 63	Bacteria (100)	Acidobacteria (100)	Acidobacteria (100)	Subgroup 4 (100)	Unknown Family (100)	Blastocatella (100)	0	0	0	0	16	12	0	0	0	0	0	2	0	0	0	0	0	0	0	0	0	0	2	0	0	0	0	0	0	0	1	0	0	0	0	0	0	1	0	0	0
OTU 64	Bacteria (100)	Proteobacteria (100)	Betaproteobacteria (100)	Burkholderiales (100)	Comamonadaceae (100)	Hydrogenophaga (73)	0	4	3	0	0	1	56	0	0	0	0	0	0	0	0	0	0	0	0	0	28	0	0	0	2	0	0	0	0	0	0	0	0	11	0	0	6	10	14	0	0
OTU 65	Bacteria (100)	Actinobacteria (100)	Thermoleophilia (100)	Gaiellales (100)	unclassified	unclassified	0	1	2	1	1	2	0	0	0	6	30	11	0	0	0	0	0	0	0	0	2	0	0	0	10	19	11	16	21	7	0	11	8	0	11	4	1	1	0	21	22
OTU 66	Bacteria (100)	Nitrospirae (86)	Nitrospira (86)	Nitrospirales (86)	Nitrospiraceae (86)	Candidatus Magnetoovum (50)	29	0	0	6	0	0	0	0	0	3	1	0	0	0	0	0	0	0	0	0	1	0	0	0	0	0	0	0	0	0	0	0	0	0	0	0	0	1	0	0	0
OTU 67	Bacteria (100)	Proteobacteria (100)	Betaproteobacteria (100)	TRA3-20 (100)	unclassified	unclassified	0	24	0	0	1	0	0	0	32	0	0	8	0	0	0	0	0	5	13	0	0	0	2	0	0	0	0	0	0	0	0	0	6	0	0	8	0	0	8	0	0
OTU 68	Bacteria (100)	Proteobacteria (100)	Gammaproteobacteria (100)	Methylococcales (100)	CABC2E06 (100)	unclassified	0	0	0	13	0	0	0	0	0	0	15	0	0	0	0	0	0	0	0	10	23	3	0	0	0	0	0	0	0	0	0	0	0	0	0	0	0	0	0	0	30
OTU 69	Bacteria (100)	Proteobacteria (100)	Betaproteobacteria (100)	Hydrogenophilales (100)	Hydrogenophilaceae (100)	Tepidiphilus (100)	66	0	0	0	0	2	0	2	0	0	0	0	0	0	0	0	0	0	1	2	0	0	0	0	0	14	9	0	4	15	0	10	0	0	0	0	0	0	0	0	0
OTU 70	Bacteria (100)	Proteobacteria (100)	Betaproteobacteria (100)	Nitrosomonadales (100)	Nitrosomonadaceae (100)	Nitrosomonas (100)	0	1	11	0	0	0	0	0	0	0	1	0	0	0	0	0	0	0	32	30	0	2	0	0	0	0	0	0	0	0	0	0	0	2	0	0	0	2	0	0	0
OTU 71	Bacteria (100)	Bacteroidetes (100)	Cytophagia (100)	Cytophagales (100)	Cytophagaceae (100)	Pseudarcicella (100)	0	0	0	1	0	0	0	0	0	0	3	0	0	0	0	2	0	0	0	0	0	0	0	0	10	0	0	11	0	0	14	0	0	8	0	0	0	0	0	7	0
OTU 72	Bacteria (100)	Firmicutes (100)	Bacilli (100)	Bacillales (100)	Sporolactobacillaceae (100)	Pullulanibacillus (100)	0	0	0	0	0	0	0	0	0	8	8	1	0	0	0	0	0	0	8	1	0	0	0	0	7	1	24	9	6	0	0	5	2	0	5	1	0	0	0	0	0
OTU 73	Bacteria (100)	Firmicutes (100)	Bacilli (100)	Bacillales (100)	Alicyclobacillaceae (100)	Tumebacillus (100)	0	3	4	0	0	0	0	0	0	6	5	1	0	0	0	0	0	0	15	9	0	0	0	0	4	6	4	5	2	5	0	28	28	0	3	0	1	0	0	1	4
OTU 74	Bacteria (100)	Firmicutes (100)	Bacilli (100)	Bacillales (100)	Family XI (100)	Gemella (100)	2	0	0	0	0	0	0	2	0	0	0	0	1	6	0	0	3	0	0	0	0	0	0	2	0	1	3	0	0	21	0	5	0	0	0	0	0	0	0	0	0
OTU 75	Bacteria (100)	Firmicutes (100)	Bacilli (100)	Bacillales (100)	Planococcaceae (100)	Solibacillus (71)	0	5	10	1	3	2	0	6	0	11	4	3	2	0	0	0	4	0	8	3	0	0	0	0	21	9	24	8	3	7	2	7	6	0	4	2	2	5	0	3	8
OTU 76	Bacteria (100)	Verrucomicrobia (100)	Opitutae (100)	Opitutae vadinHA64 (100)	unclassified	unclassified	0	0	0	0	0	0	8	0	0	0	0	0	0	0	0	6	0	0	0	0	0	0	0	0	0	0	0	6	0	1	8	0	0	23	1	1	0	0	0	9	1
OTU 77	Bacteria (100)	Gemmatimonadetes (100)	Gemmatimonadetes (100)	Gemmatimonadales (100)	Gemmatimonadaceae (100)	unclassified	0	0	0	0	0	0	0	0	0	3	0	0	0	0	0	0	0	0	0	0	0	0	0	0	2	1	0	7	3	13	0	1	0	0	0	0	0	0	0	1	5
OTU 78	Bacteria (100)	Verrucomicrobia (100)	Verrucomicrobiae (100)	Verrucomicrobiales (100)	Verrucomicrobiaceae (100)	Luteolibacter (100)	2	0	0	0	0	0	1	0	0	0	1	0	0	0	0	54	0	0	0	0	0	0	0	5	0	0	0	0	0	0	1	0	0	0	0	0	0	0	0	0	0
OTU 79	Bacteria (100)	Cyanobacteria (100)	Chloroplast (100)	unclassified	unclassified	unclassified	0	0	0	0	0	0	56	1	0	0	0	0	0	0	0	0	0	0	0	0	0	0	0	0	0	0	0	1	0	0	0	0	0	0	0	0	0	19	0	1	0
OTU 80	Bacteria (100)	Proteobacteria (100)	Alphaproteobacteria (100)	Sphingomonadales (100)	Sphingomonadaceae (84)	Sphingomonas (83)	0	0	0	0	0	0	0	0	0	0	0	0	0	0	0	0	0	51	0	0	1	0	0	0	0	0	0	0	0	0	0	0	0	0	0	0	0	0	0	0	0
OTU 81	Bacteria (100)	Nitrospirae (98)	Nitrospira (98)	Nitrospirales (98)	Nitrospiraceae (98)	Candidatus Magnetoovum (59)	38	0	0	0	2	0	0	0	0	1	0	0	0	0	0	0	0	0	0	0	0	0	0	0	0	0	0	0	0	0	0	0	0	0	0	0	0	0	0	0	2
OTU 82	Bacteria (100)	Proteobacteria (100)	Betaproteobacteria (100)	Burkholderiales (100)	Burkholderiaceae (100)	Ralstonia (100)	0	0	1	0	0	0	0	0	0	0	0	0	0	0	0	0	0	0	29	25	4	0	0	0	0	0	0	0	0	0	0	0	2	3	0	0	1	10	4	0	0
OTU 83	Bacteria (100)	Nitrospirae (100)	Nitrospira (100)	Nitrospirales (100)	Nitrospiraceae (100)	Nitrospira (100)	0	8	9	0	9	7	0	0	0	0	9	25	5	0	2	0	0	0	2	2	0	11	1	1	0	0	0	0	0	0	1	0	4	0	0	1	0	2	6	0	0
OTU 84	Bacteria (100)	Cyanobacteria (100)	Chloroplast (100)	unclassified	unclassified	unclassified	5	0	0	0	0	0	0	2	0	0	0	0	5	14	0	0	0	0	0	0	0	0	4	8	0	1	6	0	0	0	0	0	0	0	0	0	0	0	0	0	0
OTU 85	Bacteria (100)	Proteobacteria (100)	Alphaproteobacteria (100)	Rhizobiales (100)	Bradyrhizobiaceae (100)	Bradyrhizobium (97)	8	1	3	5	4	8	0	2	2	1	0	4	0	5	5	0	0	4	5	0	0	0	0	5	1	2	1	0	0	1	1	1	3	0	0	1	0	2	6	2	5
OTU 86	Bacteria (100)	Proteobacteria (100)	Gammaproteobacteria (100)	Xanthomonadales (100)	Xanthomonadales Incertae Sedis (100)	Acidibacter (100)	2	0	0	0	0	0	0	4	0	0	0	0	0	0	2	0	3	0	0	0	0	0	0	8	0	0	1	0	4	6	0	2	0	1	0	0	0	1	0	0	6
OTU 87	Bacteria (100)	Actinobacteria (100)	Actinobacteria (100)	Frankiales (100)	Sporichthyaceae (100)	hgcI clade (100)	0	0	0	0	0	0	0	0	0	0	0	0	0	0	0	0	0	0	0	0	0	0	0	0	3	0	0	8	0	0	13	0	0	10	0	0	0	0	0	8	6
OTU 88	Bacteria (100)	Cyanobacteria (100)	Melainabacteria (100)	Obscuribacterales (100)	unclassified	unclassified	0	0	0	0	0	0	0	5	0	0	0	0	0	0	0	0	17	12	0	0	0	0	0	0	0	8	3	0	0	0	0	4	0	0	1	1	0	0	0	0	0
OTU 89	Bacteria (100)	Proteobacteria (100)	Alphaproteobacteria (100)	Rhizobiales (100)	Xanthobacteraceae (100)	Variibacter (96)	0	15	0	0	8	0	0	0	0	0	0	19	0	0	0	0	0	0	7	0	1	0	9	0	0	0	0	0	0	0	0	0	1	0	0	0	0	4	19	1	0
OTU 90	Bacteria (100)	Actinobacteria (100)	Actinobacteria (100)	Frankiales (100)	Geodermatophilaceae (100)	Blastococcus (100)	0	0	0	0	0	0	0	0	0	0	0	0	0	0	0	0	0	0	0	1	6	0	0	0	0	0	0	0	0	0	6	0	0	5	0	0	1	15	3	0	2
OTU 91	Bacteria (100)	Proteobacteria (100)	Deltaproteobacteria (100)	Oligoflexales (100)	unclassified	unclassified	4	1	1	0	0	2	0	2	0	0	1	0	2	3	0	0	4	0	0	0	0	0	0	6	0	1	2	1	0	0	0	0	3	0	0	0	0	0	1	0	0
OTU 92	Bacteria (100)	Candidate division OP3 (100)	unclassified	unclassified	unclassified	unclassified	25	0	1	31	1	0	0	0	0	1	1	0	0	1	3	0	0	0	2	2	4	0	0	0	0	0	0	0	0	0	0	0	0	0	0	0	0	2	1	0	2
OTU 93	Bacteria (100)	Actinobacteria (100)	Actinobacteria (100)	Frankiales (90)	Sporichthyaceae (89)	hgcI clade (89)	0	0	1	0	0	0	10	0	0	0	0	0	0	0	0	6	0	0	0	0	0	0	0	0	18	0	1	6	0	0	5	0	0	8	0	0	0	0	0	13	0
OTU 94	Bacteria (100)	Proteobacteria (100)	Alphaproteobacteria (100)	Rhizobiales (100)	MNG7 (90)	unclassified	0	0	0	0	11	7	0	0	0	0	0	2	0	0	0	0	0	0	0	0	0	1	2	0	0	0	0	0	0	0	0	0	0	0	0	0	0	0	1	0	0
OTU 95	Bacteria (100)	Actinobacteria (100)	Actinobacteria (100)	Frankiales (100)	Sporichthyaceae (100)	hgcI clade (94)	0	0	0	0	0	0	20	0	0	0	0	0	0	0	0	6	0	0	0	0	0	0	0	1	6	0	0	0	0	0	2	0	0	2	0	0	0	0	0	4	1
OTU 96	Bacteria (100)	Actinobacteria (100)	Actinobacteria (100)	Corynebacteriales (100)	Corynebacteriaceae (100)	Corynebacterium 1 (99)	1	0	0	0	0	1	0	4	0	0	2	0	0	0	2	0	18	0	0	0	0	0	0	4	0	0	6	0	0	3	0	0	0	0	0	0	0	0	0	0	2
OTU 97	Bacteria (100)	TM6 (100)	unclassified	unclassified	unclassified	unclassified	0	0	0	0	0	0	0	27	0	0	0	0	0	0	0	0	0	0	0	0	0	0	0	0	0	0	0	0	0	0	0	0	0	0	0	0	0	0	0	0	0
OTU 98	Bacteria (100)	Proteobacteria (100)	Betaproteobacteria (100)	Burkholderiales (100)	Burkholderiaceae (100)	Polynucleobacter (100)	0	0	0	1	0	0	23	0	0	0	0	0	0	0	0	12	0	0	0	0	0	0	0	0	1	0	2	2	0	0	1	0	0	4	0	0	0	0	0	3	1
OTU 99	Bacteria (100)	Proteobacteria (100)	Gammaproteobacteria (100)	Xanthomonadales (100)	Xanthomonadaceae (100)	Mizugakiibacter (100)	0	0	0	0	0	0	0	0	0	24	0	0	0	0	0	0	0	0	0	0	0	0	0	0	0	1	3	2	0	1	0	13	20	0	1	1	0	0	0	2	0
OTU 100	Bacteria (100)	Proteobacteria (100)	Deltaproteobacteria (100)	Bdellovibrionales (100)	Bdellovibrionaceae (100)	Bdellovibrio (100)	0	5	2	0	3	15	0	0	0	0	0	2	0	0	0	0	0	0	0	0	0	0	2	0	0	0	0	0	0	0	0	0	0	0	0	0	1	2	4	0	0
OTU 101	Bacteria (100)	Actinobacteria (100)	Actinobacteria (100)	Corynebacteriales (100)	Mycobacteriaceae (99)	Mycobacterium (99)	1	0	1	1	5	1	0	0	0	0	0	2	0	113	10	0	0	0	2	0	1	0	1	25	0	0	1	0	0	1	0	1	1	2	0	0	1	1	0	0	0
OTU 102	Bacteria (100)	Bacteroidetes (100)	Cytophagia (100)	Cytophagales (100)	Cyclobacteriaceae (100)	Algoriphagus (96)	0	0	0	0	0	0	0	0	0	0	0	0	0	0	0	23	0	0	0	0	0	0	0	0	0	0	0	1	0	0	13	0	0	2	0	0	0	0	0	1	0
OTU 103	Bacteria (100)	Proteobacteria (99)	Alphaproteobacteria (99)	Rickettsiales (92)	SM2D12 (92)	unclassified	0	0	0	0	8	8	0	0	0	0	0	0	0	0	0	0	0	0	1	1	0	0	0	0	0	0	0	0	0	0	0	0	0	0	0	0	0	0	1	0	0
OTU 104	Bacteria (100)	Proteobacteria (100)	Alphaproteobacteria (100)	Rhizobiales (50)	Hyphomicrobiaceae (28)	Blastochloris (28)	0	0	0	0	0	0	0	1	34	0	0	0	0	0	0	0	0	0	1	0	0	0	0	5	0	0	0	0	0	0	0	0	1	0	0	5	0	0	0	0	0
OTU 105	Bacteria (100)	Cyanobacteria (100)	Chloroplast (100)	unclassified	unclassified	unclassified	0	0	0	0	0	0	0	0	0	0	0	0	0	0	0	36	0	0	0	0	0	0	2	2	0	0	0	0	0	0	0	0	0	0	0	0	0	0	0	1	0
OTU 106	Bacteria (100)	Planctomycetes (100)	Planctomycetacia (100)	Planctomycetales (100)	Planctomycetaceae (100)	Pir4 lineage (99)	0	1	2	0	1	0	0	16	1	0	4	3	0	0	0	0	0	0	0	0	0	1	2	0	0	0	0	0	0	0	0	0	0	0	6	4	0	1	0	0	0
OTU 107	Bacteria (100)	Chloroflexi (100)	Ktedonobacteria (100)	JG30-KF-AS9 (100)	unclassified	unclassified	0	0	0	0	0	0	0	0	0	28	5	1	0	0	0	0	0	0	0	0	0	0	0	0	0	1	0	0	0	5	0	0	0	0	2	1	0	0	0	4	5
OTU 108	Bacteria (100)	Cyanobacteria (100)	Melainabacteria (100)	Obscuribacterales (100)	unclassified	unclassified	0	2	1	0	0	0	0	0	0	0	0	2	0	0	0	0	0	0	6	5	0	0	1	0	0	0	0	0	0	0	0	32	0	0	0	0	0	0	1	0	0
OTU 109	Bacteria (100)	Acidobacteria (100)	Acidobacteria (100)	Subgroup 4 (100)	RB41 (69)	unclassified	0	0	0	0	5	2	0	0	0	0	0	0	0	0	0	0	0	0	0	0	0	0	0	0	0	0	0	0	0	0	0	0	0	0	0	0	0	8	3	0	0
OTU 110	Bacteria (100)	Proteobacteria (100)	Gammaproteobacteria (100)	Acidithiobacillales (100)	KCM-B-112 (100)	unclassified	0	0	0	0	0	0	0	0	0	0	0	1	0	5	0	0	0	0	1	0	0	0	0	22	0	0	0	0	0	0	0	0	0	0	0	0	0	0	5	0	0
OTU 111	Bacteria (100)	Bacteroidetes (100)	Flavobacteriia (100)	Flavobacteriales (100)	Flavobacteriaceae (100)	Flavobacterium (100)	0	0	0	0	0	0	0	0	0	0	0	0	0	0	0	11	0	0	0	0	0	0	0	1	29	0	0	0	0	0	0	0	0	1	0	0	0	0	0	0	0
OTU 112	Bacteria (100)	Bacteroidetes (100)	Sphingobacteriia (100)	Sphingobacteriales (100)	env.OPS 17 (100)	unclassified	0	3	12	0	3	0	0	0	0	1	1	0	0	0	0	6	0	0	0	0	0	0	1	4	0	0	0	0	0	0	0	0	0	4	0	0	0	5	1	3	0
OTU 113	Bacteria (100)	Planctomycetes (99)	Planctomycetacia (99)	Planctomycetales (99)	Planctomycetaceae (99)	Pir4 lineage (75)	0	0	0	0	0	0	0	0	0	0	0	0	0	0	0	0	0	0	0	0	0	0	0	0	0	0	0	0	0	0	0	0	0	0	44	17	0	1	0	0	0
OTU 114	Bacteria (100)	Actinobacteria (100)	Actinobacteria (100)	Pseudonocardiales (84)	Pseudonocardiaceae (84)	Actinoalloteichus (23)	0	0	0	0	0	0	0	0	0	0	0	0	0	0	0	0	0	0	15	3	0	0	0	0	0	0	21	0	0	0	0	0	0	0	0	0	0	0	0	0	0
OTU 115	Bacteria (100)	Bacteroidetes (100)	Sphingobacteriia (100)	Sphingobacteriales (100)	Chitinophagaceae (100)	Hydrotalea (99)	2	0	0	0	0	0	0	6	0	0	0	0	3	0	0	0	8	0	0	0	0	0	0	1	0	0	2	0	0	0	0	0	0	0	0	0	0	0	0	0	0
OTU 116	Bacteria (100)	Proteobacteria (100)	Gammaproteobacteria (100)	Xanthomonadales (100)	Xanthomonadaceae (100)	Lysobacter (65)	0	2	1	0	0	1	0	0	0	0	0	0	0	0	0	0	0	0	0	0	34	0	0	0	0	0	0	0	0	0	11	0	0	25	0	0	0	0	41	0	0
OTU 117	Bacteria (100)	Proteobacteria (100)	Alphaproteobacteria (100)	Sphingomonadales (100)	Sphingomonadaceae (98)	Sphingobium (95)	8	1	0	0	0	0	0	2	4	0	0	1	2	0	0	0	0	53	2	0	0	0	1	0	0	1	0	0	0	1	0	1	1	1	0	0	0	0	0	0	1
OTU 118	Bacteria (100)	Proteobacteria (100)	Gammaproteobacteria (100)	Methylococcales (100)	Crenotrichaceae (97)	Crenothrix (97)	0	0	0	4	1	0	0	0	0	0	7	0	0	0	0	0	0	0	0	0	18	7	0	0	0	0	0	0	0	0	0	0	0	0	0	0	0	0	0	0	13
OTU 119	Bacteria (100)	Proteobacteria (100)	Gammaproteobacteria (100)	Xanthomonadales (100)	Xanthomonadaceae (100)	Dyella (51)	0	0	0	0	0	0	0	0	0	0	0	0	0	0	0	0	0	0	0	0	1	0	0	0	0	4	0	0	0	1	0	0	0	0	0	0	13	18	0	0	1
OTU 120	Bacteria (100)	Actinobacteria (100)	Thermoleophilia (100)	Solirubrobacterales (100)	TM146 (100)	unclassified	0	35	0	0	0	0	0	0	0	0	0	1	0	0	0	0	0	0	0	0	0	0	0	0	0	0	0	0	0	0	0	0	0	0	0	0	0	0	0	0	2
OTU 121	Bacteria (100)	Bacteroidetes (100)	Sphingobacteriia (100)	Sphingobacteriales (100)	NS11-12 marine group (100)	unclassified	3	0	0	0	0	0	2	0	0	0	1	0	0	0	0	28	0	0	0	0	0	0	1	5	4	0	0	7	0	0	3	0	0	14	0	0	0	0	0	3	0
OTU 122	Bacteria (100)	Proteobacteria (100)	Gammaproteobacteria (100)	Vibrionales (100)	Vibrionaceae (100)	Vibrio (100)	1	0	0	0	1	0	0	1	0	0	0	0	11	3	2	0	4	0	0	0	0	0	0	2	0	3	2	0	0	1	0	0	0	0	0	0	0	0	0	0	0
OTU 123	Bacteria (100)	Planctomycetes (100)	Planctomycetacia (100)	Planctomycetales (100)	Planctomycetaceae (100)	Planctomyces (100)	0	0	0	0	0	0	0	0	0	0	0	0	0	0	0	0	0	0	0	0	0	0	0	0	0	0	0	0	0	0	0	3	0	0	16	7	0	0	0	0	0
OTU 124	Bacteria (100)	Cyanobacteria (100)	Melainabacteria (100)	Obscuribacterales (100)	unclassified	unclassified	0	0	0	0	0	0	0	0	2	0	0	0	0	0	0	0	4	0	0	0	0	0	0	0	0	0	0	0	0	0	0	25	0	0	0	0	0	0	0	0	0
OTU 125	Bacteria (100)	Acidobacteria (100)	Acidobacteria (100)	Subgroup 4 (100)	Unknown Family (100)	Blastocatella (100)	0	9	0	0	1	2	0	0	0	0	0	7	0	0	0	0	0	0	10	0	0	0	2	0	0	0	0	0	0	0	1	0	2	4	0	2	0	1	16	1	0
OTU 126	Bacteria (100)	Proteobacteria (100)	Alphaproteobacteria (100)	Rhodospirillales (70)	Rhodospirillaceae (61)	Candidatus Riegeria (27)	0	5	0	0	0	0	0	0	0	0	0	3	0	0	0	0	0	0	2	0	0	0	38	0	0	0	0	0	0	0	0	0	1	0	0	0	0	0	3	0	0
OTU 127	Bacteria (100)	Planctomycetes (100)	Planctomycetacia (100)	Planctomycetales (100)	Planctomycetaceae (100)	Planctomyces (100)	0	0	0	0	0	0	0	0	0	0	0	0	0	0	0	0	9	0	0	0	0	0	0	0	0	0	0	0	1	1	0	0	0	0	11	8	0	0	0	0	0
OTU 128	Bacteria (100)	Cyanobacteria (100)	Chloroplast (100)	unclassified	unclassified	unclassified	0	0	0	0	0	0	0	0	0	0	0	0	0	0	0	0	0	0	0	0	0	0	0	0	16	0	0	0	0	0	1	0	0	0	0	0	0	0	0	10	0
OTU 129	Bacteria (100)	Bacteroidetes (100)	Flavobacteriia (100)	Flavobacteriales (100)	Flavobacteriaceae (100)	Flavobacterium (100)	0	0	0	0	0	0	0	0	0	0	0	0	0	0	0	34	0	0	0	0	0	0	0	4	0	0	0	0	0	0	0	0	0	2	0	0	0	0	0	0	0
OTU 130	Bacteria (100)	Firmicutes (100)	Bacilli (100)	Bacillales (100)	Alicyclobacillaceae (100)	Alicyclobacillus (100)	0	0	0	0	0	0	0	0	0	1	0	0	0	0	0	0	0	0	36	33	0	0	0	0	1	0	0	0	0	0	0	0	1	0	0	0	0	0	0	0	0
OTU 131	Bacteria (100)	Planctomycetes (100)	Planctomycetacia (100)	Planctomycetales (100)	Planctomycetaceae (100)	Planctomyces (100)	0	0	0	0	0	0	0	0	0	0	0	0	0	0	0	0	0	0	0	0	0	0	0	0	0	0	0	0	0	0	0	18	0	0	7	9	0	0	0	0	0
OTU 132	Bacteria (100)	Proteobacteria (100)	Gammaproteobacteria (100)	Enterobacteriales (100)	Enterobacteriaceae (100)	Escherichia-Shigella (100)	0	0	0	1	0	0	0	0	0	0	2	0	0	0	2	0	1	0	1	1	0	0	0	1	0	0	2	0	3	5	0	9	0	0	1	0	0	1	0	0	16
OTU 133	Bacteria (99)	Nitrospirae (75)	Nitrospira (75)	Nitrospirales (75)	Nitrospiraceae (67)	unclassified	31	0	0	1	0	0	0	0	0	0	0	0	0	0	0	0	0	0	0	0	0	0	0	0	0	0	0	0	0	0	0	0	0	0	0	0	0	0	0	0	0
OTU 134	Bacteria (100)	Actinobacteria (100)	Actinobacteria (100)	Micrococcales (100)	Microbacteriaceae (100)	Candidatus Planktoluna (96)	0	0	0	4	0	0	23	0	0	0	0	0	0	0	0	0	0	0	0	0	0	0	0	0	14	0	0	0	0	0	13	0	0	3	0	0	0	0	0	8	0
OTU 135	Bacteria (100)	Proteobacteria (100)	Deltaproteobacteria (100)	Myxococcales (99)	Cystobacteraceae (72)	Melittangium (46)	0	0	0	0	4	9	0	0	0	0	0	0	0	0	0	0	0	0	0	1	0	0	0	0	0	0	0	0	0	0	1	0	0	0	0	0	0	1	1	0	0
OTU 136	Bacteria (100)	Chloroflexi (100)	Gitt-GS-136 (100)	unclassified	unclassified	unclassified	0	0	0	0	0	0	0	0	0	1	0	0	0	0	0	0	0	0	0	0	0	0	0	0	0	0	0	0	0	1	0	0	0	2	0	0	1	0	0	0	1
OTU 137	Bacteria (96)	Verrucomicrobia (81)	Opitutae (68)	Opitutales (66)	Opitutaceae (66)	Diplosphaera (28)	0	0	0	0	3	9	0	0	0	0	0	0	0	0	0	0	0	0	0	0	0	0	0	0	0	0	0	0	0	0	0	0	0	0	0	0	0	0	0	0	0
OTU 138	Bacteria (100)	Proteobacteria (100)	Alphaproteobacteria (100)	Rhizobiales (100)	Bradyrhizobiaceae (100)	Bosea (100)	0	0	4	0	0	0	0	0	1	0	0	0	0	0	0	0	0	0	2	0	0	0	0	3	0	0	3	0	0	0	0	0	2	0	0	0	0	0	0	0	0
OTU 139	Bacteria (100)	Proteobacteria (100)	Alphaproteobacteria (100)	Rhizobiales (100)	Xanthobacteraceae (85)	Variibacter (85)	0	4	0	4	5	3	0	0	0	0	0	0	1	5	0	0	0	0	0	0	1	1	120	0	0	0	0	0	0	0	1	0	0	1	0	0	1	2	1	1	0
OTU 140	Bacteria (100)	Actinobacteria (100)	Thermoleophilia (100)	Gaiellales (100)	Gaiellaceae (100)	Gaiella (100)	0	0	0	6	5	12	0	0	0	0	0	0	0	0	0	0	0	0	0	0	0	0	0	0	0	0	0	0	1	0	0	1	1	0	0	0	1	2	0	0	1
OTU 141	Bacteria (100)	Proteobacteria (100)	Alphaproteobacteria (100)	Rhodospirillales (100)	DA111 (99)	unclassified	0	0	0	0	0	0	0	0	0	0	4	2	0	0	0	0	0	0	0	0	0	0	0	0	0	11	0	1	4	0	0	0	0	0	0	4	0	0	0	3	2
OTU 142	Bacteria (100)	WD272 (100)	unclassified	unclassified	unclassified	unclassified	0	0	0	0	0	0	0	0	0	0	9	6	0	0	0	0	0	0	0	0	0	0	0	0	1	11	2	0	0	0	0	2	0	0	0	1	0	0	0	0	0
OTU 143	Bacteria (100)	Proteobacteria (100)	Alphaproteobacteria (100)	Rhodospirillales (100)	MNC12 (98)	unclassified	0	0	0	0	2	4	0	0	0	0	0	6	0	0	0	0	0	4	0	0	0	0	1	0	0	0	0	0	0	0	0	0	1	0	0	0	0	0	6	0	0
OTU 144	Bacteria (100)	Omnitrophica (27)	NPL-UPA2 (26)	unclassified	unclassified	unclassified	0	0	0	23	1	1	0	0	0	3	3	0	0	0	0	0	0	0	0	0	0	0	0	0	0	0	0	0	0	0	0	0	0	0	0	0	0	5	0	0	1
OTU 145	Bacteria (100)	Proteobacteria (100)	Betaproteobacteria (100)	Burkholderiales (100)	Oxalobacteraceae (100)	Massilia (100)	0	7	10	0	0	4	0	0	1	0	0	0	3	0	2	0	0	3	0	18	14	0	0	0	0	0	0	0	0	0	18	0	0	8	0	0	29	54	27	0	0
OTU 146	Bacteria (100)	Actinobacteria (100)	Thermoleophilia (100)	Solirubrobacterales (100)	Patulibacteraceae (96)	Patulibacter (96)	0	0	0	0	0	0	0	0	0	1	3	1	0	0	0	0	0	0	0	0	0	0	0	0	2	5	0	8	5	0	0	0	0	0	2	1	0	0	0	1	4
OTU 147	Bacteria (100)	Actinobacteria (100)	Actinobacteria (100)	Frankiales (96)	Geodermatophilaceae (92)	Geodermatophilus (89)	0	0	0	3	1	1	0	0	0	5	2	1	0	0	0	0	0	0	0	0	0	0	0	0	4	4	4	8	1	3	0	7	3	1	2	0	0	0	0	0	3
OTU 148	Bacteria (100)	Actinobacteria (100)	Acidimicrobiia (100)	Acidimicrobiales (100)	Acidimicrobiaceae (100)	CL500-29 marine group (100)	0	0	0	0	0	0	7	0	0	0	0	0	0	0	0	6	0	0	0	0	0	0	0	0	0	0	0	3	0	0	3	0	0	4	0	0	0	0	0	2	0
OTU 149	Bacteria (100)	Proteobacteria (100)	Alphaproteobacteria (100)	Sphingomonadales (100)	Sphingomonadaceae (100)	Zymomonas (100)	0	2	0	0	1	6	0	0	2	0	0	2	0	0	2	0	0	0	0	0	0	1	7	1	0	0	0	0	0	0	3	0	0	0	0	0	0	2	1	1	0
OTU 150	Bacteria (100)	Cyanobacteria (100)	Melainabacteria (100)	Obscuribacterales (100)	unclassified	unclassified	0	0	0	0	0	0	0	0	0	0	0	0	0	0	0	0	0	0	0	1	0	0	0	0	0	0	0	0	0	0	0	1	1	0	12	9	0	1	1	0	0
OTU 151	Bacteria (100)	Planctomycetes (100)	Planctomycetacia (100)	Planctomycetales (100)	Planctomycetaceae (100)	Gemmata (100)	0	0	0	0	0	0	0	20	0	0	0	0	0	0	0	0	0	0	0	0	0	0	0	0	0	0	0	0	0	0	0	0	0	0	0	0	0	0	1	0	0
OTU 152	Bacteria (100)	TM6 (100)	unclassified	unclassified	unclassified	unclassified	0	0	0	0	0	0	0	23	0	0	0	0	0	0	0	0	0	0	0	0	0	0	0	0	0	0	0	0	0	0	0	0	0	0	1	0	0	0	0	0	0
OTU 153	Bacteria (100)	Proteobacteria (100)	Alphaproteobacteria (100)	Caulobacterales (100)	Caulobacteraceae (100)	Brevundimonas (100)	0	3	0	0	9	0	0	0	1	0	0	0	0	0	5	2	0	0	1	0	0	0	0	1	0	0	0	1	0	0	1	0	2	1	0	0	0	0	1	0	0
OTU 154	Bacteria (100)	Proteobacteria (100)	Deltaproteobacteria (100)	Bdellovibrionales (100)	Bacteriovoracaceae (100)	Bacteriovorax (100)	0	0	0	0	0	0	0	0	45	13	0	1	0	0	0	0	0	0	6	3	0	0	0	0	0	0	0	0	0	0	0	0	2	0	0	1	0	0	0	0	1
OTU 155	Bacteria (100)	SHA-109 (100)	unclassified	unclassified	unclassified	unclassified	0	3	0	0	8	12	0	0	0	0	0	3	0	0	0	0	0	0	1	0	0	0	0	0	0	0	0	0	0	0	0	0	0	0	0	0	0	0	5	0	0
OTU 156	Bacteria (100)	Planctomycetes (100)	Planctomycetacia (100)	Planctomycetales (100)	Planctomycetaceae (100)	Singulisphaera (92)	0	0	0	0	0	0	0	0	0	0	0	0	0	0	0	0	14	0	0	0	0	0	0	0	0	1	2	0	0	0	0	0	0	0	4	0	0	0	0	0	0
OTU 157	Bacteria (100)	Proteobacteria (100)	Deltaproteobacteria (100)	GR-WP33-30 (100)	unclassified	unclassified	0	26	0	6	11	0	0	0	0	0	0	31	0	5	7	0	0	0	2	0	0	0	2	0	0	0	0	0	0	0	0	0	6	0	0	1	0	5	21	0	0
OTU 158	Bacteria (100)	Planctomycetes (100)	Planctomycetacia (100)	Planctomycetales (100)	Planctomycetaceae (100)	Planctomyces (100)	0	0	0	0	0	0	0	0	1	0	0	1	0	0	0	0	0	1	0	0	0	0	0	0	0	0	0	0	0	0	0	20	15	0	12	7	0	0	0	0	0
OTU 159	Bacteria (100)	Proteobacteria (100)	Alphaproteobacteria (100)	Rhizobiales (100)	Hyphomicrobiaceae (100)	Pedomicrobium (89)	0	15	0	0	3	2	0	0	0	0	0	20	0	0	0	0	0	0	4	0	0	0	0	0	0	0	0	0	0	0	0	0	6	0	0	0	0	0	4	0	0
OTU 160	Bacteria (100)	Proteobacteria (100)	Gammaproteobacteria (91)	Chromatiales (70)	Ectothiorhodospiraceae (63)	Thioalkalispira (63)	0	13	0	0	5	3	0	0	2	0	0	0	2	0	0	0	0	0	0	0	0	10	1	9	0	0	0	0	0	0	0	1	0	0	0	0	0	0	0	0	0
OTU 161	Bacteria (100)	Proteobacteria (100)	Deltaproteobacteria (100)	Bdellovibrionales (100)	Bacteriovoracaceae (100)	Peredibacter (100)	0	0	0	0	0	0	0	0	0	0	0	0	0	0	0	0	4	32	0	0	0	0	0	0	0	0	0	0	0	0	0	0	0	0	0	0	0	0	0	0	0
OTU 162	Bacteria (100)	Proteobacteria (100)	Gammaproteobacteria (100)	Xanthomonadales (100)	Xanthomonadaceae (100)	Stenotrophomonas (96)	0	0	0	0	0	0	0	0	0	0	0	0	3	0	0	0	2	0	0	0	0	0	0	4	0	0	0	0	1	1	0	3	0	0	0	1	0	0	0	0	2
OTU 163	Bacteria (100)	Acidobacteria (100)	Acidobacteria (100)	Subgroup 3 (100)	Unknown Family (99)	Bryobacter (98)	0	0	0	0	0	0	0	0	0	1	9	3	0	0	0	0	0	0	0	0	0	0	0	0	6	9	1	12	2	4	0	5	1	1	1	1	0	0	0	3	2
OTU 164	Bacteria (100)	Actinobacteria (100)	Actinobacteria (100)	Micrococcales (100)	Micrococcaceae (100)	Rothia (100)	3	0	0	1	0	0	0	3	0	0	0	0	0	10	0	0	0	0	0	0	0	0	0	0	0	0	0	0	0	3	0	0	0	0	0	0	0	0	0	0	0
OTU 165	Bacteria (100)	Bacteroidetes (100)	Sphingobacteriia (100)	Sphingobacteriales (100)	Chitinophagaceae (100)	Flavisolibacter (48)	0	0	0	0	0	0	0	0	0	1	4	2	0	0	0	0	0	0	0	0	0	0	0	0	7	9	3	3	1	12	0	3	4	0	1	1	5	4	0	7	3
OTU 166	Bacteria (100)	Bacteroidetes (100)	Flavobacteriia (100)	Flavobacteriales (100)	NS9 marine group (100)	unclassified	0	0	0	1	0	0	5	0	0	0	0	0	0	0	0	0	0	0	0	0	0	0	0	0	0	0	0	0	0	0	14	0	0	0	0	0	0	0	0	0	2
OTU 167	Bacteria (100)	Proteobacteria (100)	Deltaproteobacteria (100)	Bdellovibrionales (99)	Bdellovibrionaceae (99)	Bdellovibrio (99)	0	0	0	0	0	0	0	0	0	0	0	0	0	0	0	0	0	0	0	0	0	0	22	0	0	0	0	0	0	0	0	0	0	0	0	0	0	0	0	0	0
OTU 168	Bacteria (100)	Acidobacteria (100)	Acidobacteria (100)	Subgroup 4 (100)	Unknown Family (100)	Blastocatella (100)	0	0	0	0	2	3	0	0	1	0	0	0	0	0	0	0	0	0	0	0	0	0	0	0	0	0	0	0	0	0	0	0	0	0	0	0	0	13	1	0	0
OTU 169	Bacteria (100)	Planctomycetes (100)	Planctomycetacia (100)	Planctomycetales (100)	Planctomycetaceae (100)	Gemmata (100)	1	0	0	0	0	0	0	0	0	0	1	1	0	0	0	0	0	0	0	1	0	0	0	0	0	0	7	0	0	4	0	4	0	0	1	1	0	0	0	0	0
OTU 170	Bacteria (100)	Planctomycetes (100)	OM190 (100)	unclassified	unclassified	unclassified	0	1	1	0	3	6	0	0	0	0	0	0	0	0	2	0	0	0	0	0	0	0	0	0	0	0	0	0	0	0	0	0	1	1	0	0	0	0	1	0	0
OTU 171	Bacteria (100)	Cyanobacteria (100)	Chloroplast (100)	unclassified	unclassified	unclassified	0	0	0	0	0	0	20	0	0	0	0	0	0	0	0	0	0	0	0	0	0	0	0	0	0	0	0	0	0	0	0	0	0	0	0	0	0	0	0	1	0
OTU 172	Bacteria (100)	Actinobacteria (100)	Actinobacteria (100)	Streptomycetales (100)	Streptomycetaceae (100)	Streptomyces (100)	4	3	6	0	2	4	0	0	0	9	5	0	0	0	0	0	0	0	2	0	1	0	0	0	2	0	0	19	9	2	7	0	1	2	0	2	0	0	20	1	1
OTU 173	Bacteria (100)	Proteobacteria (100)	Alphaproteobacteria (100)	Rhizobiales (99)	Rhizobiaceae (97)	Rhizobium (97)	1	0	0	0	0	0	0	7	0	0	0	0	1	0	0	0	6	0	0	0	0	0	0	1	0	0	0	0	0	0	0	0	0	0	0	0	0	1	0	0	0
OTU 174	Bacteria (91)	Proteobacteria (80)	Deltaproteobacteria (50)	Desulfobacterales (47)	Desulfobacteraceae (47)	Desulfoluna (35)	0	0	0	0	0	0	0	23	0	0	0	0	0	0	0	0	0	0	0	0	0	0	0	0	0	0	0	0	0	0	0	0	0	0	0	0	0	0	0	0	0
OTU 175	Bacteria (100)	Proteobacteria (98)	Alphaproteobacteria (94)	Rhodospirillales (82)	B-48 (12)	unclassified	0	7	0	0	1	0	0	0	1	0	0	3	0	0	0	0	0	0	3	0	0	0	0	0	0	0	0	0	0	0	0	0	4	0	0	0	0	0	4	0	0
OTU 176	Bacteria (100)	Bacteroidetes (100)	Bacteroidia (100)	Bacteroidales (100)	Prevotellaceae (100)	Alloprevotella (100)	8	0	0	0	0	0	0	0	0	0	0	0	0	0	0	0	3	0	0	2	0	0	0	0	0	1	2	0	2	5	0	1	0	0	1	0	0	0	0	0	0
OTU 177	Bacteria (100)	Bacteroidetes (100)	Sphingobacteriia (99)	Sphingobacteriales (99)	Sphingobacteriaceae (98)	Pedobacter (68)	0	0	0	0	0	0	0	0	0	0	0	0	0	0	0	0	14	0	1	0	0	0	0	0	0	0	0	0	0	0	3	0	0	0	0	0	0	0	1	0	0
OTU 178	Bacteria (100)	Proteobacteria (100)	Betaproteobacteria (100)	Neisseriales (100)	Neisseriaceae (100)	Neisseria (100)	3	0	0	0	0	0	0	3	0	0	0	0	1	0	0	0	0	0	0	0	0	0	0	2	0	1	0	0	1	13	0	3	0	0	0	0	0	0	0	0	0
OTU 179	Bacteria (100)	Bacteroidetes (100)	Flavobacteriia (100)	Flavobacteriales (100)	Cryomorphaceae (100)	Fluviicola (98)	0	0	0	1	2	0	2	0	0	0	0	0	0	0	0	2	0	0	0	0	0	0	0	0	7	0	0	0	0	0	18	0	0	0	0	0	1	1	0	4	2
OTU 180	Bacteria (100)	Firmicutes (100)	Bacilli (100)	Lactobacillales (100)	Carnobacteriaceae (98)	Granulicatella (98)	3	0	0	0	0	0	0	2	0	0	0	0	0	0	0	0	0	0	0	1	0	0	0	0	0	0	1	0	1	10	0	7	0	0	0	0	0	0	0	0	0
OTU 181	Bacteria (100)	Planctomycetes (100)	Planctomycetacia (100)	Planctomycetales (100)	Planctomycetaceae (100)	Pir4 lineage (93)	0	0	0	0	0	0	0	0	0	0	0	0	0	0	0	0	0	0	0	0	0	0	0	0	0	0	0	0	0	0	0	0	0	0	15	7	0	0	0	0	0
OTU 182	Bacteria (100)	Gemmatimonadetes (98)	Gemmatimonadetes (98)	Gemmatimonadales (97)	Gemmatimonadaceae (97)	unclassified	0	2	0	0	0	0	0	0	2	0	0	0	0	0	0	0	0	18	0	0	0	0	0	0	0	0	0	0	0	0	0	0	4	0	0	0	0	0	0	0	0
OTU 183	Bacteria (100)	Gemmatimonadetes (100)	Gemmatimonadetes (100)	Gemmatimonadales (100)	Gemmatimonadaceae (100)	Gemmatimonas (100)	0	4	7	0	0	3	0	0	0	0	0	0	0	0	0	0	0	0	0	2	5	0	0	0	0	0	0	0	0	0	0	0	0	2	0	0	1	4	0	0	0
OTU 184	Bacteria (100)	Proteobacteria (99)	Deltaproteobacteria (99)	Bdellovibrionales (99)	Bdellovibrionaceae (99)	Bdellovibrio (99)	0	7	0	0	0	0	0	0	0	0	0	3	0	0	0	0	0	0	0	0	0	0	6	0	0	0	0	0	0	0	0	0	0	0	0	0	0	0	0	0	0
OTU 185	Bacteria (100)	Bacteroidetes (100)	Sphingobacteriia (100)	Sphingobacteriales (100)	Chitinophagaceae (100)	Flavisolibacter (43)	0	0	0	0	0	0	0	0	0	0	0	0	0	0	0	8	0	0	0	0	0	0	0	3	0	0	0	3	0	0	3	0	0	3	0	0	0	0	0	11	1
OTU 186	Bacteria (100)	Actinobacteria (100)	Thermoleophilia (100)	Gaiellales (100)	unclassified	unclassified	0	0	2	3	3	10	0	0	0	0	0	0	3	0	0	0	0	0	0	0	0	0	0	0	0	0	0	0	0	0	0	0	0	0	0	0	1	2	1	0	0
OTU 187	Bacteria (100)	Proteobacteria (100)	Alphaproteobacteria (100)	Parvularculales (100)	Parvularculaceae (100)	Parvularcula (100)	0	8	0	0	0	0	0	0	10	0	0	6	0	3	0	0	0	0	1	1	0	0	1	1	0	0	0	0	0	0	0	0	11	0	0	1	0	2	4	0	0
OTU 188	Bacteria (100)	Firmicutes (100)	Clostridia (100)	Clostridiales (100)	Family XI (100)	Anaerococcus (100)	0	0	0	0	0	0	0	1	0	0	0	0	0	0	0	0	0	0	0	0	0	0	0	0	0	0	0	0	2	4	0	2	0	0	0	0	0	0	0	0	1
OTU 189	Bacteria (100)	Proteobacteria (100)	Gammaproteobacteria (100)	Thiotrichales (100)	Thiotrichaceae (100)	Thiothrix (100)	0	0	0	20	0	0	0	0	0	0	5	0	0	0	0	0	0	0	0	0	6	0	1	0	0	0	0	0	0	0	0	0	0	0	0	0	16	0	0	0	17
OTU 190	Bacteria (100)	Proteobacteria (100)	Betaproteobacteria (100)	Methylophilales (100)	Methylophilaceae (100)	Methylotenera (94)	0	0	1	6	0	0	4	0	1	0	5	0	0	0	0	2	0	0	0	0	16	0	8	0	3	0	0	1	0	0	1	0	0	0	0	0	1	0	0	0	15
OTU 191	Bacteria (100)	Actinobacteria (100)	Actinobacteria (100)	Micrococcales (100)	Microbacteriaceae (100)	Candidatus Rhodoluna (99)	0	0	0	0	0	0	6	0	0	0	0	0	0	0	0	3	0	0	0	0	0	0	1	1	3	0	0	5	0	0	3	0	0	2	0	0	0	0	0	2	2
OTU 192	Bacteria (100)	Proteobacteria (100)	Alphaproteobacteria (100)	Sphingomonadales (100)	Sphingomonadaceae (100)	Sphingomonas (100)	0	0	0	0	0	1	0	0	0	0	1	0	0	0	0	0	0	0	0	0	3	0	0	0	3	0	2	3	1	3	0	1	2	0	0	0	0	1	1	8	2
OTU 193	Bacteria (100)	Verrucomicrobia (100)	Opitutae (100)	Opitutales (100)	Opitutaceae (100)	Opitutus (100)	0	0	0	0	0	0	0	0	0	0	0	1	0	0	19	0	0	0	0	0	0	1	2	0	0	0	0	0	0	2	0	0	0	0	0	0	1	1	0	0	0
OTU 194	Bacteria (100)	Proteobacteria (100)	Alphaproteobacteria (100)	Sphingomonadales (100)	Sphingomonadaceae (99)	Sphingomonas (97)	0	2	4	0	0	3	0	0	0	1	0	0	0	0	0	0	0	0	0	0	8	0	0	0	1	2	2	1	1	5	0	1	3	3	0	0	7	8	10	6	5
OTU 195	Bacteria (100)	Actinobacteria (100)	Actinobacteria (100)	Micrococcales (100)	Micrococcaceae (100)	Rothia (100)	1	0	0	0	0	0	0	2	0	0	0	0	1	1	0	0	0	0	0	0	0	0	0	1	0	1	1	0	0	7	0	8	0	0	0	0	0	0	0	0	0
OTU 196	Bacteria (100)	Planctomycetes (100)	Planctomycetacia (100)	Planctomycetales (100)	Planctomycetaceae (100)	Planctomyces (99)	0	0	0	0	0	0	0	0	0	0	0	0	0	0	0	0	0	9	0	0	0	0	0	0	0	0	0	0	0	0	0	8	9	0	0	0	0	0	0	0	0
OTU 197	Bacteria (100)	Chloroflexi (100)	Chloroflexia (100)	Chloroflexales (100)	Roseiflexaceae (100)	Roseiflexus (100)	0	0	0	0	0	0	14	1	0	0	0	0	0	0	0	0	0	0	0	0	0	0	0	0	0	0	0	4	0	0	3	0	0	0	0	0	0	0	0	0	0
OTU 198	Bacteria (100)	Actinobacteria (100)	Actinobacteria (100)	Propionibacteriales (100)	Nocardioidaceae (100)	Nocardioides (100)	0	0	0	0	1	0	0	0	0	0	1	1	0	0	0	0	0	0	0	0	0	0	0	0	1	1	0	0	0	3	0	0	0	1	0	0	0	1	0	1	4
OTU 199	Bacteria (100)	Parcubacteria (100)	unclassified	unclassified	unclassified	unclassified	0	0	0	0	0	0	0	0	0	0	0	0	0	0	0	0	0	0	0	0	0	0	22	0	0	0	0	0	0	0	0	0	0	0	0	0	0	0	0	0	0
OTU 200	Bacteria (100)	Cyanobacteria (100)	Chloroplast (100)	unclassified	unclassified	unclassified	0	0	0	0	0	0	0	20	0	0	0	0	0	0	0	0	0	0	0	0	0	0	0	0	0	0	0	0	0	0	0	0	0	0	1	1	0	0	0	0	0
OTU 201	Bacteria (100)	Proteobacteria (100)	Alphaproteobacteria (100)	Rhodospirillales (100)	DA111 (100)	unclassified	0	0	0	0	0	0	0	0	0	4	7	8	0	0	0	0	0	0	0	0	0	0	0	0	1	1	2	1	1	0	0	0	0	0	0	3	0	0	0	3	0
OTU 202	Bacteria (100)	Verrucomicrobia (100)	Spartobacteria (100)	Chthoniobacterales (100)	DA101 soil group (100)	unclassified	0	0	0	20	16	6	0	0	0	0	0	0	0	0	0	0	0	0	0	0	0	0	0	0	0	0	0	0	0	0	0	0	0	1	0	0	0	0	0	0	0
OTU 203	Bacteria (100)	Cyanobacteria (100)	Melainabacteria (100)	Obscuribacterales (100)	unclassified	unclassified	0	0	0	0	0	0	0	19	2	0	0	0	0	0	0	0	0	0	0	0	0	0	0	0	0	0	0	0	0	0	0	0	0	0	0	0	0	0	0	0	0
OTU 204	Bacteria (100)	Proteobacteria (100)	Alphaproteobacteria (100)	Rhizobiales (100)	Xanthobacteraceae (99)	Pseudolabrys (98)	0	1	0	5	0	1	0	0	0	1	1	4	0	0	0	0	0	0	1	0	0	0	7	0	2	1	3	1	1	3	0	0	0	0	1	0	1	0	0	5	0
OTU 205	Bacteria (100)	Actinobacteria (100)	Actinobacteria (100)	Micrococcales (100)	Microbacteriaceae (100)	Alpinimonas (98)	0	0	0	0	0	0	1	0	0	0	0	0	0	0	0	0	0	0	0	0	0	0	0	0	4	1	0	5	0	0	11	0	0	5	0	0	0	0	0	4	0
OTU 206	Bacteria (100)	Cyanobacteria (100)	Chloroplast (100)	unclassified	unclassified	unclassified	1	0	0	1	0	0	0	0	0	0	0	0	2	0	0	0	6	0	0	0	0	0	0	1	0	0	2	0	0	1	0	0	0	0	0	0	0	0	0	0	0
OTU 207	Bacteria (100)	Planctomycetes (100)	Planctomycetacia (100)	Planctomycetales (100)	Planctomycetaceae (100)	Planctomyces (100)	0	0	0	0	0	0	0	0	0	0	0	0	0	0	0	0	0	1	1	0	0	0	0	0	0	0	0	0	0	0	0	14	7	0	0	0	0	0	0	0	0
OTU 208	Bacteria (100)	Proteobacteria (100)	Alphaproteobacteria (100)	Sphingomonadales (100)	Sphingomonadaceae (100)	Sphingopyxis (100)	4	0	0	0	2	0	0	0	4	0	0	0	0	0	2	0	2	0	0	0	0	0	0	2	0	0	0	0	0	0	0	0	1	0	0	0	0	0	0	0	0
OTU 209	Bacteria (100)	Verrucomicrobia (100)	Opitutae (100)	Opitutae vadinHA64 (100)	unclassified	unclassified	0	0	0	0	0	0	1	0	0	0	0	0	0	0	0	0	0	0	0	0	0	0	0	0	0	0	0	4	0	0	2	0	0	31	1	0	0	0	0	1	0
OTU 210	Bacteria (100)	Verrucomicrobia (98)	Verrucomicrobiae (96)	Verrucomicrobiales (96)	Verrucomicrobiaceae (96)	unclassified	0	0	0	0	0	0	0	0	0	0	0	0	0	0	0	0	0	0	0	0	0	0	0	0	0	0	0	1	0	0	15	0	0	0	0	0	0	0	0	4	1
OTU 211	Bacteria (100)	Firmicutes (100)	Bacilli (100)	Lactobacillales (100)	Carnobacteriaceae (100)	Dolosigranulum (100)	0	0	0	0	0	0	0	2	0	0	0	0	0	6	0	0	0	0	0	0	0	0	0	0	0	0	0	0	0	3	0	0	0	0	0	0	0	0	0	0	0
OTU 212	Bacteria (100)	Proteobacteria (100)	Betaproteobacteria (100)	Methylophilales (100)	Methylophilaceae (100)	LD28 freshwater group (100)	0	0	0	0	0	0	11	0	0	0	0	0	0	0	0	6	0	0	0	0	0	0	0	0	0	0	0	2	0	0	4	0	0	8	0	0	0	0	0	10	2
OTU 213	Bacteria (100)	Actinobacteria (100)	Actinobacteria (100)	Actinomycetales (100)	Actinomycetaceae (100)	Actinomyces (100)	6	0	1	1	0	0	0	0	0	0	0	0	0	3	0	0	2	0	0	0	0	0	0	2	0	2	0	0	1	6	0	7	0	0	0	0	0	0	0	0	0
OTU 214	Bacteria (100)	Proteobacteria (100)	Deltaproteobacteria (100)	GR-WP33-30 (100)	unclassified	unclassified	0	3	0	0	1	0	0	0	0	0	3	4	0	0	0	0	0	0	2	0	0	0	0	0	0	0	0	0	0	0	0	0	7	0	0	0	0	0	0	0	0
OTU 215	Bacteria (100)	Bacteroidetes (100)	Sphingobacteriia (100)	Sphingobacteriales (100)	env.OPS 17 (100)	unclassified	0	0	0	0	8	4	0	0	0	0	0	1	0	0	0	0	0	0	0	0	0	0	0	0	0	0	0	0	0	0	0	0	0	0	0	0	0	0	0	0	0
OTU 216	Bacteria (100)	Planctomycetes (100)	Planctomycetacia (100)	Planctomycetales (100)	Planctomycetaceae (100)	Schlesneria (99)	0	0	0	0	0	0	0	0	0	0	0	0	0	0	0	0	0	0	0	0	0	0	0	0	0	0	0	0	1	0	0	14	18	0	0	0	0	0	0	0	0
OTU 217	Bacteria (100)	Proteobacteria (100)	Alphaproteobacteria (100)	Caulobacterales (99)	Hyphomonadaceae (99)	Ponticaulis (49)	0	0	0	0	0	0	0	0	1	0	0	0	0	0	2	0	0	0	2	0	0	0	0	0	0	0	0	0	1	0	0	0	8	0	0	4	0	0	0	0	0
OTU 218	Bacteria (100)	Planctomycetes (100)	Planctomycetacia (100)	Planctomycetales (100)	Planctomycetaceae (100)	Gemmata (100)	0	0	1	0	4	1	0	0	0	0	0	0	0	0	0	0	0	0	1	1	0	0	0	0	0	0	0	0	0	0	0	0	0	0	0	0	0	0	0	0	0
OTU 219	Bacteria (100)	Proteobacteria (100)	Alphaproteobacteria (100)	Rhodospirillales (100)	Rhodospirillales Incertae Sedis (100)	Reyranella (100)	0	1	0	0	1	0	0	0	0	0	0	2	0	0	0	0	0	1	0	0	0	0	11	2	0	0	0	0	0	0	0	0	0	1	0	0	0	0	5	0	0
OTU 220	Bacteria (100)	Proteobacteria (100)	Alphaproteobacteria (100)	Rhodospirillales (99)	MND8 (42)	unclassified	0	2	0	0	0	0	0	0	0	0	0	13	0	0	0	0	0	0	1	0	0	0	0	0	0	0	0	0	0	0	0	0	2	0	0	1	0	0	0	0	0
OTU 221	Bacteria (100)	Bacteroidetes (100)	Flavobacteriia (100)	Flavobacteriales (100)	Flavobacteriaceae (100)	Flavobacterium (100)	0	0	0	0	0	2	0	0	0	0	0	0	0	0	0	22	0	0	0	0	0	0	1	1	0	0	0	0	0	0	0	0	0	1	0	0	0	0	0	0	0
OTU 222	Bacteria (100)	Actinobacteria (100)	Actinobacteria (100)	Micromonosporales (100)	Micromonosporaceae (100)	Micromonospora (56)	0	3	4	0	0	0	0	0	0	4	1	0	0	0	0	0	0	0	0	0	3	0	0	0	0	2	0	3	3	1	0	1	0	3	1	0	0	0	0	2	6
OTU 223	Bacteria (100)	Proteobacteria (100)	Alphaproteobacteria (100)	Rhodobacterales (100)	Rhodobacteraceae (100)	Rhodobacter (60)	0	0	0	0	0	0	8	0	7	0	0	0	0	0	2	8	0	1	0	0	0	0	0	1	1	0	0	2	0	1	3	0	3	1	0	0	0	0	0	4	0
OTU 224	Bacteria (100)	Nitrospirae (100)	Nitrospira (100)	Nitrospirales (100)	Nitrospiraceae (100)	Nitrospira (100)	0	0	0	0	1	1	0	0	0	0	0	0	0	0	0	0	0	0	2	2	0	0	0	0	0	0	0	0	0	0	0	0	0	0	0	0	0	5	0	0	0
OTU 225	Bacteria (100)	Proteobacteria (100)	Betaproteobacteria (100)	Nitrosomonadales (100)	Gallionellaceae (100)	Gallionella (97)	0	4	0	4	0	0	0	0	0	1	3	0	5	0	19	0	0	0	2	2	6	9	1	1	0	0	0	0	0	0	0	0	6	0	0	0	7	6	3	0	3
OTU 226	Bacteria (100)	Proteobacteria (100)	Alphaproteobacteria (100)	Sphingomonadales (60)	ORCA-3N101 (60)	unclassified	0	0	0	0	0	0	0	1	0	0	0	0	0	0	0	0	5	0	1	0	0	1	0	1	0	0	1	0	1	0	0	0	0	0	0	0	0	0	0	0	0
OTU 227	Bacteria (100)	Proteobacteria (100)	Gammaproteobacteria (100)	Chromatiales (100)	Ectothiorhodospiraceae (100)	Acidiferrobacter (100)	0	0	0	0	0	0	0	0	0	0	0	0	0	0	0	0	0	0	0	0	0	0	14	0	0	0	0	0	0	0	0	0	0	0	0	0	0	0	0	0	0
OTU 228	Bacteria (100)	Actinobacteria (57)	Thermoleophilia (56)	Gaiellales (45)	unclassified	unclassified	0	0	0	0	0	0	0	0	0	0	0	0	0	0	0	0	0	0	0	0	0	0	7	0	0	0	0	0	0	0	0	0	0	0	0	0	0	0	10	0	0
OTU 229	Bacteria (100)	Proteobacteria (100)	Alphaproteobacteria (100)	Rhizobiales (93)	DUNssu371 (93)	unclassified	0	0	0	0	2	0	0	0	1	0	0	0	0	0	0	0	0	17	0	0	0	0	2	1	0	0	0	0	0	0	1	0	6	0	0	0	0	1	0	0	0
OTU 230	Bacteria (100)	Parcubacteria (89)	unclassified	unclassified	unclassified	unclassified	0	0	0	0	0	0	0	0	0	0	0	0	0	0	0	0	0	0	0	0	0	0	22	0	0	0	0	0	0	0	0	0	0	0	0	0	0	0	0	0	0
OTU 231	Bacteria (100)	Actinobacteria (100)	Thermoleophilia (100)	Gaiellales (100)	unclassified	unclassified	0	0	0	10	5	2	0	0	0	0	0	0	0	0	0	0	0	0	0	0	0	0	0	0	0	0	0	0	0	0	0	0	0	0	0	0	0	1	1	0	0
OTU 232	Bacteria (100)	Actinobacteria (100)	Actinobacteria (100)	Propionibacteriales (100)	Nocardioidaceae (100)	Kribbella (100)	0	0	0	31	9	3	0	0	0	3	0	0	0	0	0	0	0	0	0	0	0	0	0	0	1	0	0	1	0	2	1	0	0	0	0	0	0	0	0	0	0
OTU 233	Bacteria (100)	Proteobacteria (100)	Deltaproteobacteria (100)	Bdellovibrionales (100)	Bacteriovoracaceae (100)	Bacteriovorax (84)	0	1	2	0	2	0	0	0	0	3	1	0	0	0	0	0	0	0	12	1	2	0	0	0	0	0	0	0	0	0	0	0	0	0	0	0	0	2	0	0	4
OTU 234	Bacteria (99)	Firmicutes (93)	Bacilli (76)	Bacillales (72)	Thermoactinomycetaceae (59)	Marininema (15)	2	0	0	0	0	0	0	0	0	0	0	0	0	0	0	0	0	0	0	0	0	0	0	0	0	0	0	0	2	19	0	8	0	0	0	0	0	0	0	0	0
OTU 235	Bacteria (100)	Proteobacteria (100)	Alphaproteobacteria (100)	Rhodospirillales (100)	Rhodospirillaceae (100)	Thalassobaculum (100)	0	0	0	0	0	0	0	0	0	0	0	0	0	0	0	0	0	0	1	0	0	0	0	2	0	0	0	0	0	0	0	0	15	0	0	3	0	0	0	0	0
OTU 236	Bacteria (100)	Proteobacteria (100)	Alphaproteobacteria (100)	Rhizobiales (100)	Bradyrhizobiaceae (100)	Tardiphaga (94)	6	0	0	0	0	0	0	0	0	0	0	0	0	0	0	0	0	0	0	0	0	0	0	0	0	0	0	0	0	0	0	0	0	0	0	0	0	0	0	0	0
OTU 237	Bacteria (100)	Firmicutes (99)	Clostridia (99)	Clostridiales (99)	Family XVIII (99)	Symbiobacterium (61)	0	7	11	0	0	0	0	0	0	0	0	0	0	0	0	0	0	0	0	0	0	0	0	0	0	0	0	0	0	0	0	0	0	0	0	0	0	0	0	0	0
OTU 238	Bacteria (100)	Proteobacteria (100)	Alphaproteobacteria (100)	Sphingomonadales (100)	Sphingomonadaceae (90)	Novosphingobium (84)	0	0	0	0	0	0	0	2	0	0	0	0	4	3	0	0	4	0	0	0	0	0	0	1	0	0	1	0	0	0	0	0	0	0	0	0	0	0	1	0	0
OTU 239	Bacteria (100)	Firmicutes (100)	Bacilli (100)	Bacillales (100)	Paenibacillaceae (100)	Brevibacillus (100)	4	0	0	0	0	0	0	2	0	0	0	0	11	4	0	0	5	0	0	0	0	0	0	2	0	5	1	0	0	0	0	0	2	0	0	0	0	0	0	0	0
OTU 240	Bacteria (100)	Bacteroidetes (100)	Cytophagia (100)	Cytophagales (100)	Cytophagaceae (99)	Chryseolinea (93)	0	0	0	0	0	0	2	0	0	0	0	0	0	0	26	0	0	0	0	1	0	0	0	0	0	0	0	0	0	0	0	0	0	0	0	0	0	0	0	0	0
OTU 241	Bacteria (100)	Proteobacteria (100)	Gammaproteobacteria (100)	Methylococcales (99)	Crenotrichaceae (78)	Crenothrix (78)	0	0	7	0	3	0	0	0	0	0	0	0	0	0	0	0	0	0	0	0	0	0	2	0	0	0	0	0	0	0	0	0	0	0	0	0	0	0	0	0	0
OTU 242	Bacteria (100)	Actinobacteria (100)	Actinobacteria (100)	Frankiales (100)	Sporichthyaceae (100)	hgcI clade (99)	0	0	0	0	0	0	0	0	0	0	0	0	0	0	0	2	0	0	0	0	0	0	0	0	0	0	0	2	0	0	6	0	0	3	0	0	0	0	0	1	0
OTU 243	Bacteria (100)	Proteobacteria (100)	Betaproteobacteria (100)	Neisseriales (100)	Neisseriaceae (100)	Leeia (100)	0	0	0	0	0	0	0	0	0	0	0	0	0	0	0	17	0	0	0	0	0	0	0	3	3	0	0	0	0	0	0	0	0	1	0	0	0	0	0	0	0
OTU 244	Bacteria (100)	Proteobacteria (100)	Betaproteobacteria (100)	Burkholderiales (99)	Burkholderiaceae (99)	Burkholderia (93)	3	0	1	0	0	0	0	0	0	0	0	0	0	0	0	0	4	0	7	12	0	0	1	0	0	0	0	0	1	0	0	0	0	1	3	1	0	0	0	0	0
OTU 245	Bacteria (100)	Cyanobacteria (100)	Melainabacteria (100)	Obscuribacterales (100)	unclassified	unclassified	0	1	0	0	0	0	0	0	0	0	0	0	0	0	0	0	0	0	0	0	0	1	0	0	0	0	0	0	0	0	0	3	0	0	8	5	0	0	1	0	0
OTU 246	Bacteria (100)	Bacteroidetes (100)	Flavobacteriia (100)	Flavobacteriales (100)	Flavobacteriaceae (100)	Chryseobacterium (99)	0	0	0	0	0	0	0	2	0	0	0	0	4	1	0	0	1	0	0	0	0	0	0	4	0	1	1	0	0	0	0	0	0	0	0	0	0	0	0	0	0
OTU 247	Bacteria (100)	Proteobacteria (100)	Alphaproteobacteria (100)	Rhodospirillales (100)	B79 (100)	unclassified	0	0	0	0	0	0	0	0	0	0	0	0	0	0	0	0	0	1	0	0	0	0	1	0	0	0	0	0	0	0	0	16	2	0	0	1	0	0	0	0	0
OTU 248	Bacteria (100)	Proteobacteria (100)	Deltaproteobacteria (100)	Myxococcales (100)	Myxococcaceae (78)	Corallococcus (66)	0	2	2	0	0	3	0	0	0	0	0	0	0	0	0	0	0	0	0	0	4	0	0	0	0	2	0	1	0	1	1	0	0	4	0	0	0	2	9	0	0
OTU 249	Bacteria (100)	Proteobacteria (92)	Deltaproteobacteria (85)	Bdellovibrionales (75)	Bdellovibrionaceae (75)	Bdellovibrio (75)	0	0	1	0	0	0	0	0	0	0	0	0	0	0	0	0	0	0	0	0	0	0	6	0	0	0	0	0	0	0	0	0	0	0	0	0	0	11	5	0	0
OTU 250	Bacteria (100)	Cyanobacteria (99)	Chloroplast (97)	unclassified	unclassified	unclassified	0	0	0	0	0	0	10	0	0	0	0	0	0	0	0	3	0	0	0	0	0	0	0	0	0	0	0	0	0	0	0	0	0	2	0	0	0	0	0	0	0
OTU 251	Bacteria (100)	Bacteroidetes (100)	Sphingobacteriia (100)	Sphingobacteriales (100)	Sphingobacteriaceae (100)	Pedobacter (96)	0	0	0	0	0	0	0	0	1	0	1	0	0	0	0	0	0	0	0	0	0	0	0	0	14	0	0	0	0	0	1	0	0	0	0	0	0	1	0	0	0
OTU 252	Bacteria (100)	Acidobacteria (100)	Acidobacteria (100)	Subgroup 4 (100)	Unknown Family (100)	Blastocatella (100)	0	0	0	0	3	7	0	0	0	0	0	0	0	0	0	0	0	0	0	0	0	0	0	0	0	0	0	0	0	0	0	0	0	0	0	0	0	18	1	0	0
OTU 253	Bacteria (100)	Proteobacteria (100)	Deltaproteobacteria (100)	Bdellovibrionales (100)	Bdellovibrionaceae (100)	Bdellovibrio (100)	0	2	2	0	5	0	0	0	0	0	0	0	0	0	0	0	0	5	0	1	0	0	0	0	0	0	0	0	0	0	0	0	0	0	0	0	0	1	0	0	0
OTU 254	Bacteria (100)	Acidobacteria (100)	Acidobacteria (100)	Subgroup 4 (100)	Unknown Family (100)	Blastocatella (100)	0	0	1	0	0	0	0	0	0	0	0	1	0	0	0	0	0	0	8	1	0	1	0	0	0	0	0	0	0	0	0	0	1	0	0	1	0	0	0	0	0
OTU 255	Bacteria (100)	Verrucomicrobia (100)	Opitutae (100)	Opitutales (100)	Opitutaceae (100)	Opitutus (100)	0	0	0	0	2	5	0	0	0	0	0	1	0	0	0	0	0	0	0	0	0	0	0	0	0	0	0	0	0	0	0	0	0	0	0	0	0	0	0	0	0
OTU 256	Bacteria (100)	Proteobacteria (100)	Deltaproteobacteria (100)	Bdellovibrionales (100)	Bacteriovoracaceae (100)	Peredibacter (99)	0	1	1	0	0	0	0	0	11	0	0	0	0	0	0	0	0	0	0	0	0	0	0	0	0	0	0	0	0	0	0	0	3	0	0	0	0	0	0	0	0
OTU 257	Bacteria (100)	Verrucomicrobia (100)	Verrucomicrobiae (100)	Verrucomicrobiales (100)	Verrucomicrobiaceae (100)	Haloferula (82)	0	0	0	0	0	0	2	0	0	0	0	0	0	0	0	20	0	0	0	0	0	0	0	2	0	0	1	0	0	0	1	0	0	0	0	0	0	0	0	0	0
OTU 258	Bacteria (100)	Candidate division OP3 (100)	unclassified	unclassified	unclassified	unclassified	0	0	0	0	0	0	0	0	0	0	0	0	0	0	0	0	0	0	0	0	0	10	0	0	0	0	0	0	0	0	0	0	0	0	0	0	0	0	0	0	0
OTU 259	Bacteria (100)	Planctomycetes (100)	Planctomycetacia (100)	Planctomycetales (100)	Planctomycetaceae (100)	Gemmata (100)	5	0	0	0	0	0	0	0	0	0	0	0	0	0	2	0	0	0	0	0	0	0	0	0	0	0	7	0	1	0	0	3	0	0	0	0	0	0	0	0	0
OTU 260	Bacteria (100)	Firmicutes (100)	Clostridia (100)	Clostridiales (100)	Clostridiaceae 1 (100)	Clostridium sensu stricto 1 (100)	0	0	0	0	0	0	0	0	0	0	0	0	0	0	0	0	0	0	2	1	0	0	0	0	0	0	1	0	1	0	0	1	0	0	0	0	0	0	0	0	0
OTU 261	Bacteria (100)	Firmicutes (100)	Erysipelotrichia (100)	Erysipelotrichales (100)	Erysipelotrichaceae (100)	Turicibacter (100)	0	0	0	0	0	0	0	0	0	1	0	0	0	0	0	0	0	0	4	1	0	0	0	0	0	0	2	0	0	0	0	1	0	0	0	0	0	1	0	0	0
OTU 262	Bacteria (100)	Proteobacteria (100)	Gammaproteobacteria (100)	Xanthomonadales (100)	Xanthomonadaceae (100)	Thermomonas (70)	0	0	0	0	0	0	0	0	0	0	0	0	0	0	8	0	0	0	0	0	3	0	0	0	0	0	0	0	0	0	4	0	0	7	0	1	7	5	9	0	0
OTU 263	Bacteria (100)	Proteobacteria (100)	Gammaproteobacteria (100)	Xanthomonadales (100)	Xanthomonadaceae (100)	Pseudofulvimonas (100)	0	0	0	0	1	0	0	0	0	0	0	0	0	0	0	0	11	0	0	0	0	0	0	0	0	0	0	0	0	0	0	0	0	0	0	0	0	0	0	0	0
OTU 264	Bacteria (100)	Bacteroidetes (100)	Sphingobacteriia (100)	Sphingobacteriales (100)	Sphingobacteriaceae (100)	Sphingobacterium (100)	0	0	0	0	0	0	0	1	0	0	0	0	3	1	0	0	2	0	0	0	0	0	0	0	0	1	0	0	0	0	0	0	0	0	0	0	0	0	0	0	0
OTU 265	Bacteria (100)	Proteobacteria (98)	Deltaproteobacteria (94)	Bdellovibrionales (91)	Bdellovibrionaceae (91)	Bdellovibrio (91)	0	0	0	0	0	0	0	0	0	0	0	0	0	0	0	0	0	23	0	0	0	0	0	0	0	0	0	0	0	0	0	0	0	0	0	0	0	0	0	0	0
OTU 266	Bacteria (100)	Proteobacteria (100)	Alphaproteobacteria (100)	Rhizobiales (100)	A0839 (100)	unclassified	0	0	2	0	4	0	0	0	0	0	1	11	0	0	0	0	0	0	0	0	0	0	0	0	0	0	0	0	0	0	1	0	0	0	0	0	1	0	1	0	0
OTU 267	Bacteria (100)	Chloroflexi (100)	Thermomicrobia (100)	JG30-KF-CM45 (100)	unclassified	unclassified	0	0	0	0	0	0	0	0	0	2	0	0	0	0	0	0	0	0	0	0	0	0	0	0	1	1	1	0	1	2	0	1	2	0	0	0	0	0	0	0	0
OTU 268	Bacteria (100)	Elusimicrobia (100)	Elusimicrobia (100)	Lineage IV (100)	unclassified	unclassified	0	1	3	0	1	0	0	0	0	0	1	3	0	0	2	0	0	3	1	5	0	0	4	0	0	0	0	0	0	0	0	0	2	0	1	0	0	1	4	1	0
OTU 269	Bacteria (100)	Verrucomicrobia (100)	Verrucomicrobiae (81)	Verrucomicrobiales (81)	DEV007 (45)	unclassified	0	0	0	0	0	0	1	0	0	0	0	0	0	0	0	0	0	0	0	0	0	0	0	0	0	0	0	0	0	0	3	0	0	12	0	0	0	0	0	1	0
OTU 270	Bacteria (100)	Proteobacteria (100)	Betaproteobacteria (100)	Nitrosomonadales (100)	Gallionellaceae (100)	Sideroxydans (74)	0	1	1	0	1	0	0	0	0	13	1	6	7	0	0	0	0	0	0	0	4	3	0	0	0	0	0	1	0	0	0	0	1	0	0	0	1	0	1	1	5
OTU 271	Bacteria (100)	Bacteroidetes (100)	Sphingobacteriia (99)	Sphingobacteriales (99)	Chitinophagaceae (99)	Taibaiella (65)	0	0	0	0	0	0	0	0	0	0	0	0	0	0	0	0	0	0	0	0	0	0	0	0	6	0	0	0	0	0	0	0	0	0	0	0	0	0	0	0	0
OTU 272	Bacteria (100)	Firmicutes (100)	Bacilli (100)	Bacillales (100)	Paenibacillaceae (100)	Oxalophagus (100)	0	5	2	0	0	0	0	0	0	0	4	3	0	0	0	0	0	0	1	0	0	0	0	0	0	0	0	3	0	1	0	0	0	0	0	2	0	0	0	0	3
OTU 273	Bacteria (100)	Gemmatimonadetes (100)	Gemmatimonadetes (100)	Gemmatimonadales (100)	Gemmatimonadaceae (100)	unclassified	0	0	0	0	0	0	0	0	0	0	1	13	0	0	0	0	0	0	0	0	0	1	1	0	0	0	0	0	0	0	0	0	0	1	0	0	0	0	4	0	0
OTU 274	Bacteria (100)	Actinobacteria (100)	Actinobacteria (100)	Micromonosporales (100)	Micromonosporaceae (100)	Actinoplanes (48)	0	0	0	0	0	0	0	0	0	3	0	0	0	0	0	0	0	0	0	0	0	0	0	0	0	0	0	0	0	3	0	0	0	0	1	0	0	0	0	1	5
OTU 275	Bacteria (100)	Chloroflexi (100)	Ktedonobacteria (100)	JG30-KF-AS9 (100)	unclassified	unclassified	0	0	0	0	0	0	0	0	0	3	1	2	0	0	0	0	0	0	0	0	0	0	0	0	0	0	0	9	2	1	0	1	1	0	1	6	0	0	0	1	0
OTU 276	Bacteria (100)	Proteobacteria (100)	Alphaproteobacteria (100)	Rhizobiales (100)	Hyphomicrobiaceae (100)	Pedomicrobium (100)	0	0	0	1	0	0	0	0	0	0	0	14	0	0	0	0	0	0	0	0	0	0	0	0	0	0	0	0	0	0	0	0	0	0	0	0	0	1	5	0	0
OTU 277	Bacteria (100)	Actinobacteria (100)	Actinobacteria (100)	Corynebacteriales (100)	Corynebacteriaceae (100)	Corynebacterium (99)	4	0	0	0	0	0	0	3	0	0	0	0	0	4	0	0	0	0	0	0	0	0	0	0	0	0	0	0	0	0	0	1	0	0	0	0	0	0	0	0	0
OTU 278	Bacteria (100)	Acidobacteria (100)	Acidobacteria (100)	Subgroup 4 (100)	Unknown Family (100)	Blastocatella (100)	0	0	0	0	0	1	0	0	0	0	0	0	0	0	0	0	0	0	0	0	0	0	0	0	0	0	0	0	0	0	1	0	0	0	0	0	0	0	0	0	0
OTU 279	Bacteria (100)	Proteobacteria (100)	Alphaproteobacteria (100)	Rhizobiales (100)	Hyphomicrobiaceae (100)	Hyphomicrobium (100)	0	0	0	0	0	0	0	0	0	0	0	0	0	0	0	0	0	0	1	0	0	0	0	0	1	1	3	0	0	1	0	0	0	0	0	0	0	1	0	1	0
OTU 280	Bacteria (100)	Proteobacteria (100)	Deltaproteobacteria (100)	Myxococcales (100)	P3OB-42 (99)	unclassified	0	0	0	0	3	3	0	0	0	0	0	0	0	0	0	0	0	0	0	0	0	0	0	0	0	0	0	0	0	0	0	0	0	0	0	0	0	0	0	0	0
OTU 281	Archaea (57)	Woesearchaeota (DHVEG-6) (35)	unclassified	unclassified	unclassified	unclassified	0	0	0	0	0	0	0	0	0	0	0	0	0	0	0	0	0	0	0	0	0	0	11	0	0	0	0	0	0	0	0	0	0	0	0	0	0	0	0	0	0
OTU 282	Bacteria (100)	Actinobacteria (100)	Actinobacteria (100)	Micrococcales (100)	Microbacteriaceae (100)	Agromyces (92)	0	0	0	0	0	0	0	0	0	0	0	0	0	0	0	0	0	0	0	0	0	0	0	0	0	0	0	0	4	0	8	0	0	1	0	0	0	0	8	0	0
OTU 283	Bacteria (100)	Proteobacteria (100)	Betaproteobacteria (100)	Neisseriales (55)	Neisseriaceae (55)	Rivicola (21)	0	0	0	0	0	0	0	0	0	0	0	0	0	0	0	0	0	0	0	0	0	0	0	0	0	0	0	0	0	0	0	0	0	0	0	0	28	0	0	0	0
OTU 284	Bacteria (100)	Parcubacteria (100)	unclassified	unclassified	unclassified	unclassified	7	0	0	0	0	0	0	0	0	0	0	0	0	0	0	0	0	0	0	0	0	0	0	0	0	0	0	0	0	0	0	0	0	0	0	0	0	0	0	0	0
OTU 285	Bacteria (100)	Bacteroidetes (100)	Bacteroidia (100)	Bacteroidales (100)	Porphyromonadaceae (100)	Porphyromonas (100)	1	0	0	0	0	0	0	0	0	0	0	0	0	0	0	0	0	0	0	0	0	0	0	0	0	3	3	0	0	5	0	1	0	0	0	0	0	0	0	0	0
OTU 286	Bacteria (100)	Planctomycetes (100)	Planctomycetacia (100)	Planctomycetales (100)	Planctomycetaceae (100)	Planctomyces (93)	0	0	0	0	0	0	0	0	0	0	0	0	0	0	0	0	0	0	0	0	0	0	0	0	0	0	0	0	0	0	0	0	0	0	7	8	0	0	0	0	0
OTU 287	Bacteria (100)	Cyanobacteria (100)	Melainabacteria (100)	Obscuribacterales (100)	unclassified	unclassified	0	0	0	0	0	0	0	0	0	0	0	0	0	0	0	0	0	0	0	0	0	0	0	0	0	0	0	0	0	0	0	0	0	0	7	5	0	0	0	0	0
OTU 288	Bacteria (100)	Proteobacteria (100)	Alphaproteobacteria (100)	Rhodobacterales (100)	Rhodobacteraceae (100)	Paracocccus (83)	0	0	0	0	0	0	0	0	0	0	0	0	0	8	10	8	0	0	0	0	0	0	0	0	0	0	2	4	0	0	0	0	0	2	0	0	0	0	0	2	0
OTU 289	Bacteria (100)	Actinobacteria (100)	Actinobacteria (100)	Streptosporangiales (100)	Thermomonosporaceae (100)	Actinomadura (100)	0	0	0	0	2	0	0	0	0	3	1	0	0	0	0	0	0	0	0	0	0	0	0	0	1	1	0	2	1	5	1	0	0	0	0	1	0	0	0	0	1
OTU 290	Bacteria (100)	Proteobacteria (100)	Gammaproteobacteria (100)	34P16 (83)	unclassified	unclassified	0	0	0	0	0	0	0	0	12	0	0	1	0	0	0	0	0	0	0	0	0	0	0	0	0	0	0	0	0	0	0	0	0	0	0	0	0	0	0	0	0
OTU 291	Bacteria (100)	Parcubacteria (99)	unclassified	unclassified	unclassified	unclassified	4	0	0	0	0	0	0	0	0	0	0	0	0	0	0	0	0	0	0	0	0	0	0	0	0	0	0	0	0	0	0	0	0	0	0	0	0	0	0	0	0
OTU 292	Bacteria (99)	Nitrospirae (71)	Nitrospira (71)	Nitrospirales (71)	Nitrospiraceae (70)	unclassified	6	0	0	0	0	0	0	0	0	0	0	0	0	0	0	0	0	0	0	0	0	0	0	0	0	0	0	0	0	0	0	0	0	0	0	0	0	0	0	0	0
OTU 293	Bacteria (100)	Proteobacteria (100)	Gammaproteobacteria (100)	Pseudomonadales (100)	Moraxellaceae (100)	Acinetobacter (100)	2	0	0	0	0	0	0	1	0	0	0	0	0	0	0	0	0	0	0	0	0	1	0	0	0	0	1	0	0	1	0	0	0	11	0	0	0	0	0	0	0
OTU 294	Bacteria (100)	Proteobacteria (100)	Betaproteobacteria (100)	Burkholderiales (100)	Comamonadaceae (100)	Aquabacterium (85)	7	19	0	0	4	3	4	1	35	0	2	1	8	0	11	3	0	1	2	0	0	0	1	0	6	1	0	5	0	3	0	0	9	1	0	1	0	0	3	2	1
OTU 295	Bacteria (100)	Proteobacteria (100)	Gammaproteobacteria (100)	Pseudomonadales (100)	Moraxellaceae (100)	Moraxella (100)	6	0	0	1	0	0	0	0	0	0	0	0	0	0	0	0	0	0	0	0	0	0	0	3	0	0	3	0	0	0	0	1	0	0	1	0	0	0	0	0	0
OTU 296	Bacteria (99)	Cyanobacteria (64)	Melainabacteria (59)	Caenarcaniphilales (59)	unclassified	unclassified	0	0	0	0	0	0	0	0	0	0	4	8	0	0	0	0	0	0	0	0	0	0	0	0	0	0	0	0	0	0	0	0	8	0	0	0	0	0	0	0	0
OTU 297	Bacteria (97)	Cyanobacteria (62)	Melainabacteria (55)	Caenarcaniphilales (55)	unclassified	unclassified	0	0	0	0	0	0	0	1	0	0	2	0	0	0	0	0	0	0	0	0	0	0	0	0	0	0	0	0	0	0	0	0	14	0	0	0	0	0	0	0	0
OTU 298	Bacteria (100)	Actinobacteria (100)	Thermoleophilia (100)	Solirubrobacterales (100)	288-2 (100)	unclassified	0	0	1	8	3	1	0	0	0	0	0	0	0	0	0	0	0	0	0	0	1	0	0	0	0	0	0	0	0	0	8	0	0	1	0	0	1	1	8	0	0
OTU 299	Bacteria (100)	Proteobacteria (100)	Alphaproteobacteria (100)	Rhodospirillales (98)	Rhodospirillaceae (93)	Pelagibius (58)	0	13	0	0	0	0	0	0	0	0	0	1	0	0	0	0	0	0	2	0	0	0	0	0	0	0	0	0	0	0	0	0	3	0	0	0	0	0	1	0	0
OTU 300	Bacteria (100)	Actinobacteria (100)	Acidimicrobiia (100)	Acidimicrobiales (100)	Acidimicrobiaceae (100)	CL500-29 marine group (100)	0	0	0	0	0	0	0	0	0	0	0	0	0	0	0	6	0	0	0	0	0	0	0	0	0	0	0	0	0	0	0	0	0	7	0	0	0	0	0	0	0
OTU 301	Bacteria (100)	Actinobacteria (100)	Thermoleophilia (100)	Solirubrobacterales (99)	0319-6M6 (84)	unclassified	0	0	1	0	0	0	0	0	0	8	2	0	0	0	0	0	0	0	0	0	0	0	0	0	0	0	0	0	0	7	0	0	3	0	0	1	0	0	0	2	2
OTU 302	Bacteria (100)	Proteobacteria (100)	Alphaproteobacteria (100)	Rhizobiales (100)	A0839 (100)	unclassified	0	7	0	0	2	2	0	0	0	0	0	8	0	0	0	0	0	0	1	0	0	0	0	0	0	0	0	0	0	0	0	0	0	0	0	0	0	0	3	0	0
OTU 303	Bacteria (100)	Proteobacteria (100)	Betaproteobacteria (100)	Nitrosomonadales (40)	Nitrosomonadaceae (40)	unclassified	0	0	0	1	2	1	1	0	0	0	0	1	0	0	0	0	0	0	0	0	0	0	12	0	0	0	0	0	0	0	0	0	0	0	0	0	0	1	0	0	0
OTU 304	Bacteria (100)	Proteobacteria (95)	Deltaproteobacteria (89)	Bdellovibrionales (84)	Bdellovibrionaceae (84)	Bdellovibrio (84)	0	12	0	0	0	0	0	0	0	0	0	0	0	0	0	0	0	0	1	0	0	0	0	0	0	0	0	0	0	0	0	0	0	0	0	0	0	0	1	0	0
OTU 305	Bacteria (100)	Acidobacteria (100)	Acidobacteria (100)	Subgroup 4 (100)	Unknown Family (100)	Blastocatella (100)	0	0	0	0	0	0	0	0	0	0	0	0	0	0	17	0	0	0	0	0	0	0	0	0	0	0	0	0	0	0	0	0	0	0	0	0	0	0	0	0	0
OTU 306	Bacteria (99)	Proteobacteria (99)	Alphaproteobacteria (88)	Rickettsiales (78)	Rickettsiales Incertae Sedis (71)	Candidatus Captivus (70)	0	0	0	0	0	0	0	0	0	0	0	0	0	0	0	0	11	0	0	0	0	0	0	0	0	0	0	0	0	0	0	0	1	0	0	0	0	0	0	0	0
OTU 307	Bacteria (100)	Planctomycetes (100)	Planctomycetacia (100)	Planctomycetales (100)	Planctomycetaceae (100)	Planctomyces (100)	0	0	0	0	1	0	0	0	0	0	2	0	0	3	0	0	0	4	2	7	0	0	1	0	0	0	0	0	1	0	0	0	4	0	2	1	0	0	3	0	0
OTU 308	Bacteria (100)	Bacteroidetes (100)	Cytophagia (100)	Cytophagales (100)	Cytophagaceae (100)	Leadbetterella (100)	0	0	0	0	0	0	0	0	0	0	0	0	0	0	0	0	0	0	0	0	0	0	0	0	0	0	0	4	0	0	3	0	0	2	0	0	0	0	0	3	0
OTU 309	Bacteria (100)	Proteobacteria (100)	Alphaproteobacteria (100)	Rhizobiales (64)	DUNssu371 (64)	unclassified	0	1	0	0	0	0	0	0	2	0	0	1	0	0	0	0	0	3	1	0	0	0	0	0	0	0	0	0	0	0	0	0	3	0	0	0	0	0	0	0	0
OTU 310	Bacteria (100)	Proteobacteria (100)	Alphaproteobacteria (100)	Rhodospirillales (100)	KCM-B-60 (100)	unclassified	0	1	0	0	0	0	0	0	0	0	0	1	0	0	0	0	0	0	0	0	0	0	7	2	0	0	0	0	0	0	0	0	0	0	0	1	0	0	0	0	0
OTU 311	Bacteria (100)	Candidate division OP3 (93)	unclassified	unclassified	unclassified	unclassified	0	2	2	0	0	0	0	0	0	0	0	0	0	0	0	0	0	0	2	3	0	0	0	0	0	0	0	0	0	0	0	0	0	0	0	0	0	1	4	0	0
OTU 312	Bacteria (100)	Firmicutes (99)	Negativicutes (98)	Selenomonadales (98)	Veillonellaceae (98)	Veillonella (97)	0	0	0	0	0	0	0	0	0	0	0	0	0	0	0	0	0	0	0	0	0	0	0	0	0	0	0	0	0	0	0	0	0	0	0	0	0	0	0	0	0
OTU 313	Bacteria (100)	Proteobacteria (100)	Deltaproteobacteria (100)	Bdellovibrionales (100)	Bdellovibrionaceae (100)	Bdellovibrio (100)	0	0	7	0	0	0	0	0	0	0	0	0	0	0	0	0	0	0	1	2	0	0	0	0	0	0	0	0	0	0	0	0	0	0	0	0	0	0	0	0	0
OTU 314	Bacteria (100)	Proteobacteria (100)	Deltaproteobacteria (100)	Myxococcales (100)	Haliangiaceae (99)	Haliangium (99)	0	0	0	0	0	0	0	0	0	0	0	0	0	0	0	0	0	0	0	0	0	9	0	0	0	0	0	0	0	0	0	0	0	0	0	0	0	0	0	0	0
OTU 315	Bacteria (100)	Proteobacteria (100)	Alphaproteobacteria (100)	Sphingomonadales (100)	Sphingomonadaceae (99)	Sphingopyxis (96)	0	3	2	0	0	0	0	0	1	0	0	0	0	0	2	0	0	4	1	0	0	0	0	1	0	0	0	0	0	0	0	0	8	0	0	0	0	5	0	0	0
OTU 316	Bacteria (100)	Actinobacteria (100)	Actinobacteria (100)	Propionibacteriales (98)	Nocardioidaceae (98)	Marmoricola (70)	0	0	0	3	1	0	0	0	0	0	0	0	0	0	0	0	0	0	0	0	0	0	13	0	0	0	0	0	0	0	2	0	0	0	0	0	0	0	0	0	1
OTU 317	Bacteria (100)	Proteobacteria (100)	Deltaproteobacteria (91)	Oligoflexales (90)	unclassified	unclassified	0	0	0	0	1	0	0	0	0	0	0	0	0	0	0	0	0	0	0	0	0	0	29	4	0	0	0	0	0	0	0	0	0	0	0	0	0	0	0	0	0
OTU 318	Bacteria (100)	Proteobacteria (100)	Gammaproteobacteria (100)	Methylococcales (100)	Methylococcaceae (81)	Methylosoma (80)	0	0	0	0	0	0	0	0	0	0	0	0	0	0	0	0	0	0	0	1	1	8	0	0	0	0	0	0	0	0	0	0	0	0	0	0	0	0	0	0	0
OTU 319	Bacteria (100)	Proteobacteria (100)	Deltaproteobacteria (100)	Bdellovibrionales (100)	Bdellovibrionaceae (100)	Bdellovibrio (100)	0	0	0	0	0	0	0	0	0	0	0	0	0	0	0	0	0	0	0	1	0	0	0	0	0	0	0	0	0	0	0	0	0	0	0	0	0	10	0	0	0
OTU 320	Bacteria (100)	Proteobacteria (100)	Alphaproteobacteria (100)	Rhodospirillales (100)	Rhodospirillales Incertae Sedis (100)	Reyranella (100)	0	4	0	0	2	0	0	0	1	0	0	1	0	0	8	0	0	5	1	0	0	0	0	0	0	0	0	0	0	0	0	0	0	0	0	2	0	0	1	0	0
OTU 321	Bacteria (100)	Acidobacteria (28)	Acidobacteria (27)	Acidobacteriales (26)	Acidobacteriaceae (Subgroup 1) (26)	Telmatobacter (24)	0	0	0	0	0	0	0	0	0	10	0	0	0	0	0	0	0	0	0	0	0	0	0	0	0	0	6	0	0	0	0	0	0	0	4	1	0	0	0	0	0
OTU 322	Bacteria (100)	Acidobacteria (100)	Acidobacteria (100)	Acidobacteriales (100)	Acidobacteriaceae (Subgroup 1) (100)	Acidobacterium (76)	0	0	0	0	0	0	0	0	0	6	2	1	0	0	0	0	0	0	0	0	0	0	0	0	1	1	0	1	0	0	0	0	0	0	0	5	0	0	0	2	3
OTU 323	Bacteria (100)	Proteobacteria (100)	Betaproteobacteria (100)	Nitrosomonadales (28)	Nitrosomonadaceae (28)	unclassified	0	22	0	0	1	0	0	0	1	0	0	8	0	0	0	0	0	0	0	0	0	0	0	0	0	0	0	0	0	0	0	0	6	0	0	0	0	1	6	0	0
OTU 324	Bacteria (100)	Planctomycetes (99)	Planctomycetacia (99)	Planctomycetales (99)	Planctomycetaceae (99)	Rhodopirellula (47)	0	0	0	0	0	0	0	0	0	0	0	0	0	0	0	0	0	0	0	0	0	0	0	0	0	0	0	0	0	0	0	0	0	0	4	5	0	0	0	0	0
OTU 325	Bacteria (100)	Proteobacteria (100)	Alphaproteobacteria (100)	Rhizobiales (100)	Hyphomicrobiaceae (100)	Hyphomicrobium (100)	0	1	2	0	3	2	0	0	0	0	0	4	0	0	0	0	0	0	0	0	0	0	0	0	0	0	0	0	0	0	0	0	0	0	0	0	0	4	8	0	0
OTU 326	Bacteria (100)	Cyanobacteria (100)	Chloroplast (100)	unclassified	unclassified	unclassified	0	0	0	0	0	0	0	0	0	0	0	0	0	0	0	0	0	0	0	0	0	0	0	0	0	0	0	0	0	0	0	4	1	0	1	0	0	0	0	0	0
OTU 327	Bacteria (100)	Proteobacteria (100)	Alphaproteobacteria (100)	Sphingomonadales (100)	Erythrobacteraceae (100)	Porphyrobacter (100)	0	0	0	0	0	0	0	0	9	0	0	0	0	0	2	0	0	0	0	0	0	0	0	0	1	0	0	1	0	5	0	1	1	0	0	0	2	1	0	2	2
OTU 328	Bacteria (100)	Proteobacteria (98)	Alphaproteobacteria (95)	Rhodospirillales (42)	Rhodospirillaceae (28)	Desertibacter (19)	0	0	1	0	0	3	0	0	0	0	0	0	0	0	0	0	0	0	0	0	0	0	0	0	0	0	0	0	0	0	0	0	1	0	0	0	0	2	0	0	0
OTU 329	Bacteria (97)	Parcubacteria (78)	unclassified	unclassified	unclassified	unclassified	14	0	0	0	0	0	0	0	0	0	0	0	0	0	0	0	0	0	0	0	0	0	0	0	0	0	0	0	0	0	0	0	0	0	0	0	0	0	0	0	0
OTU 330	Bacteria (100)	Proteobacteria (100)	Deltaproteobacteria (100)	Bdellovibrionales (100)	Bdellovibrionaceae (100)	Bdellovibrio (100)	0	0	5	0	0	0	0	0	0	0	0	0	0	0	0	0	0	0	0	0	0	0	0	0	0	0	0	1	0	0	0	0	0	0	0	0	0	0	0	0	0
OTU 331	Bacteria (100)	Proteobacteria (99)	Deltaproteobacteria (99)	Myxococcales (98)	P3OB-42 (92)	unclassified	0	0	0	0	1	1	0	0	0	0	0	0	0	0	0	0	0	0	0	0	0	0	11	0	0	0	0	0	0	0	1	0	0	0	0	0	0	0	0	0	0
OTU 332	Bacteria (100)	Actinobacteria (100)	Thermoleophilia (100)	Solirubrobacterales (100)	480-2 (78)	unclassified	0	0	0	13	9	1	0	0	0	0	0	0	0	0	0	0	0	0	0	1	0	0	0	0	0	0	0	0	0	0	0	0	0	0	0	0	0	0	0	0	0
OTU 333	Bacteria (100)	Bacteroidetes (100)	Bacteroidia (100)	Bacteroidales (100)	Porphyromonadaceae (100)	Porphyromonas (97)	2	0	0	0	0	1	0	1	0	0	0	0	0	3	0	0	0	0	0	0	0	0	0	0	0	0	0	0	1	4	0	0	0	0	0	0	0	0	0	0	0
OTU 334	Bacteria (100)	Proteobacteria (92)	Alphaproteobacteria (47)	Rickettsiales (36)	bac2nit3 (10)	unclassified	0	0	0	0	0	0	0	0	0	0	0	0	0	0	0	0	0	13	0	0	0	0	0	0	0	0	0	0	0	0	0	0	0	0	0	0	0	0	0	0	0
OTU 335	Bacteria (100)	Actinobacteria (100)	Actinobacteria (100)	Frankiales (100)	Sporichthyaceae (100)	hgcI clade (60)	0	0	0	0	0	0	13	0	0	0	1	0	0	0	0	11	0	0	0	0	1	0	0	0	1	0	0	2	0	0	2	0	0	3	0	0	1	1	0	0	0
OTU 336	Archaea (91)	Woesearchaeota (DHVEG-6) (47)	unclassified	unclassified	unclassified	unclassified	0	0	0	0	0	0	0	0	0	0	0	0	0	0	0	0	0	0	0	0	0	0	0	7	0	0	0	0	0	0	0	0	0	0	0	0	0	0	0	0	0
OTU 337	Bacteria (100)	Planctomycetes (100)	Planctomycetacia (100)	Planctomycetales (100)	Planctomycetaceae (100)	Pirellula (92)	0	0	0	0	0	0	0	0	0	0	0	0	0	0	0	0	0	0	0	0	0	0	0	0	0	0	0	0	0	0	0	0	0	0	4	9	0	0	0	0	0
OTU 338	Bacteria (100)	Proteobacteria (100)	Gammaproteobacteria (100)	Legionellales (100)	Legionellaceae (100)	Legionella (100)	0	1	0	0	0	0	0	0	16	0	0	1	0	0	0	0	0	8	1	0	0	0	1	0	0	0	0	0	0	0	0	0	13	0	1	0	0	0	0	0	0
OTU 339	Bacteria (100)	Actinobacteria (79)	Thermoleophilia (65)	Gaiellales (48)	unclassified	unclassified	0	0	0	1	0	1	0	0	0	2	0	0	0	0	0	0	0	0	0	0	0	0	0	0	0	0	0	0	1	2	0	2	0	0	2	1	0	0	0	0	0
OTU 340	Bacteria (100)	Proteobacteria (100)	Alphaproteobacteria (100)	Rhodospirillales (100)	Acetobacteraceae (100)	Craurococcus (89)	0	0	0	0	0	0	0	0	0	0	0	0	0	0	0	0	7	0	0	0	0	0	0	0	0	0	0	0	0	0	0	0	0	0	0	0	0	0	0	0	0
OTU 341	Bacteria (100)	Bacteroidetes (100)	Sphingobacteriia (86)	Sphingobacteriales (86)	LiUU-11-161 (42)	unclassified	0	0	0	0	0	0	0	0	0	0	0	0	0	0	0	0	0	0	0	0	0	0	0	8	0	0	0	0	0	0	0	0	0	0	0	0	0	0	0	0	0
OTU 342	Bacteria (100)	Planctomycetes (100)	Planctomycetacia (100)	Planctomycetales (100)	Planctomycetaceae (100)	Planctomyces (99)	0	0	0	0	0	0	0	0	0	0	0	0	0	0	11	0	0	0	0	0	0	0	0	0	0	0	0	0	0	0	0	0	0	0	0	0	0	0	0	0	0
OTU 343	Bacteria (100)	Proteobacteria (98)	SC3-20 (29)	unclassified	unclassified	unclassified	0	3	0	0	0	0	0	0	1	0	0	1	0	0	0	0	0	14	0	0	0	0	0	3	0	0	0	0	0	0	0	0	0	0	0	2	0	0	0	0	0
OTU 344	Bacteria (99)	Cyanobacteria (97)	ML635J-21 (97)	unclassified	unclassified	unclassified	0	0	0	1	2	9	0	0	0	0	0	0	0	0	0	0	0	0	0	0	1	0	0	0	0	0	0	0	0	0	0	0	0	0	0	0	0	0	0	0	0
OTU 345	Bacteria (100)	Proteobacteria (100)	Betaproteobacteria (100)	Nitrosomonadales (41)	Nitrosomonadaceae (41)	unclassified	0	0	0	0	0	0	0	0	0	0	0	13	0	0	0	0	0	0	0	0	0	0	0	0	0	0	0	0	0	0	0	0	0	0	0	0	0	0	3	0	0
OTU 346	Bacteria (100)	Proteobacteria (99)	Betaproteobacteria (99)	Nitrosomonadales (59)	Nitrosomonadaceae (58)	unclassified	0	0	0	0	5	3	0	0	0	0	0	4	0	0	0	0	0	0	0	0	0	0	0	0	0	0	0	0	0	0	0	0	0	0	0	0	0	1	0	0	0
OTU 347	Bacteria (100)	Proteobacteria (100)	Gammaproteobacteria (100)	Legionellales (100)	Legionellaceae (99)	Legionella (99)	0	1	2	0	0	0	0	0	5	0	0	0	0	0	2	0	0	0	0	0	0	0	0	0	0	0	0	0	0	0	0	0	0	0	0	0	0	0	0	0	0
OTU 348	Bacteria (100)	Proteobacteria (100)	Alphaproteobacteria (100)	Rhodospirillales (100)	Acetobacteraceae (100)	Belnapia (99)	0	2	0	0	0	0	0	0	0	0	0	0	0	0	0	0	0	0	3	0	2	0	0	0	0	0	0	0	0	0	0	0	3	0	0	1	0	1	0	0	0
OTU 349	Bacteria (100)	Proteobacteria (100)	Gammaproteobacteria (100)	Xanthomonadales (100)	Xanthomonadaceae (100)	Arenimonas (99)	0	0	0	0	0	0	2	0	0	0	0	0	0	0	0	0	0	0	0	0	0	0	0	0	3	0	0	2	0	0	1	0	0	1	0	0	0	0	0	1	0
OTU 350	Bacteria (100)	Actinobacteria (100)	Actinobacteria (100)	PeM15 (42)	unclassified	unclassified	0	0	0	0	0	0	0	0	0	5	4	2	0	0	0	0	0	0	0	0	0	0	0	0	2	5	2	5	2	0	0	1	1	0	3	2	0	0	0	1	1
OTU 351	Bacteria (100)	Verrucomicrobia (100)	OPB35 soil group (100)	unclassified	unclassified	unclassified	0	0	0	1	0	0	0	0	0	0	0	0	0	0	0	0	0	0	0	0	0	0	0	0	0	0	0	0	0	0	0	0	0	11	0	0	0	0	0	1	0
OTU 352	Bacteria (100)	Proteobacteria (100)	Deltaproteobacteria (100)	GR-WP33-30 (100)	unclassified	unclassified	0	0	0	0	0	0	0	0	0	0	0	4	0	0	0	0	0	1	0	0	0	0	0	0	0	0	0	0	0	0	0	0	7	0	0	1	0	0	0	0	0
OTU 353	Bacteria (98)	Proteobacteria (72)	Deltaproteobacteria (19)	Desulfuromonadales (12)	M113 (7)	unclassified	0	3	1	0	0	0	0	0	0	0	0	0	0	0	0	0	0	0	0	0	0	0	5	0	0	0	0	0	0	0	0	0	0	0	0	0	0	0	0	0	0
OTU 354	Bacteria (100)	Firmicutes (100)	Bacilli (100)	Bacillales (99)	Paenibacillaceae (93)	Paenibacillus (72)	0	0	0	0	0	0	0	0	0	0	0	0	0	0	0	0	0	0	0	2	0	0	0	0	2	0	3	1	0	1	0	0	0	0	0	0	0	0	0	0	0
OTU 355	Bacteria (100)	Planctomycetes (99)	Planctomycetacia (99)	Planctomycetales (99)	Planctomycetaceae (99)	Pir4 lineage (85)	0	0	0	0	0	0	0	5	0	0	0	0	0	0	0	0	0	0	0	0	0	0	0	0	0	0	0	0	0	0	0	0	2	0	7	1	0	0	0	0	0
OTU 356	Bacteria (95)	Planctomycetes (76)	Planctomycetacia (68)	Planctomycetales (63)	Planctomycetaceae (63)	Gemmata (37)	0	0	0	0	0	0	0	0	0	0	0	0	0	0	0	0	0	0	0	0	0	0	0	0	0	0	0	0	0	0	0	0	0	0	7	3	0	0	0	0	0
OTU 357	Bacteria (100)	Proteobacteria (100)	Betaproteobacteria (100)	Nitrosomonadales (90)	Nitrosomonadaceae (90)	Nitrosospira (69)	0	0	0	3	0	2	0	0	0	0	1	0	0	1	0	0	0	0	1	1	1	0	0	0	0	0	0	0	0	0	0	0	25	0	0	0	2	2	1	0	0
OTU 358	Bacteria (100)	Proteobacteria (90)	Deltaproteobacteria (76)	Oligoflexales (74)	Oligoflexaceae (74)	unclassified	0	0	0	0	2	4	0	0	0	0	0	0	0	0	0	0	0	0	0	0	0	0	0	0	0	0	0	0	0	0	0	0	0	0	0	0	0	0	0	0	0
OTU 359	Bacteria (100)	Chloroflexi (100)	KD4-96 (100)	unclassified	unclassified	unclassified	0	0	0	6	3	11	0	0	0	0	0	0	0	0	0	0	0	0	0	0	1	1	1	0	0	0	0	0	0	2	2	0	0	1	0	0	2	2	0	0	0
OTU 360	Bacteria (100)	Proteobacteria (100)	Deltaproteobacteria (100)	Sva0485 (100)	unclassified	unclassified	3	0	0	0	0	0	0	0	0	0	0	0	0	0	0	0	0	0	0	0	0	0	0	0	0	0	0	0	0	0	0	0	0	0	0	0	4	0	0	0	0
OTU 361	Bacteria (100)	Planctomycetes (100)	Planctomycetacia (100)	Planctomycetales (100)	Planctomycetaceae (100)	Gemmata (100)	0	1	0	0	1	2	0	2	0	0	0	0	1	0	0	0	0	0	0	0	0	0	0	0	0	0	0	0	0	0	0	6	0	0	5	2	0	0	0	0	0
OTU 362	Bacteria (100)	Proteobacteria (100)	Alphaproteobacteria (100)	Rhizobiales (100)	Beijerinckiaceae (99)	Methylorosula (74)	1	2	0	0	0	0	1	0	2	0	0	0	0	0	0	9	1	0	0	0	0	8	1	0	0	1	0	1	0	0	5	0	0	0	0	0	1	1	0	0	3
OTU 363	Bacteria (100)	Candidate division OP3 (100)	unclassified	unclassified	unclassified	unclassified	0	0	0	0	0	0	0	0	0	5	2	0	0	0	0	0	0	0	1	3	0	0	0	0	0	0	0	0	0	0	0	0	0	0	0	0	0	0	0	0	1
OTU 364	Bacteria (100)	Planctomycetes (100)	OM190 (100)	unclassified	unclassified	unclassified	0	0	0	0	0	0	0	0	0	0	0	0	0	0	0	0	0	0	0	0	0	0	0	0	0	0	0	0	0	0	0	0	0	0	0	0	0	0	14	0	0
OTU 365	Bacteria (100)	Bacteroidetes (100)	Flavobacteriia (100)	Flavobacteriales (100)	Cryomorphaceae (100)	Fluviicola (93)	0	0	0	0	0	0	0	0	0	0	0	0	0	0	0	11	0	0	0	0	0	0	0	0	1	0	0	4	0	0	2	0	0	3	0	0	0	0	0	4	0
OTU 366	Bacteria (100)	Proteobacteria (100)	Deltaproteobacteria (99)	Myxococcales (99)	Haliangiaceae (90)	Haliangium (90)	0	0	0	0	4	2	0	0	0	0	0	0	0	0	0	0	0	0	0	0	0	0	0	0	0	0	0	0	0	0	0	0	0	0	0	0	0	0	0	0	0
OTU 367	Bacteria (100)	Proteobacteria (100)	Deltaproteobacteria (100)	Oligoflexales (100)	unclassified	unclassified	0	0	0	0	1	1	0	0	0	0	1	0	0	0	0	0	0	0	0	0	0	0	0	0	0	0	0	0	0	0	0	0	0	0	0	0	0	1	3	0	0
OTU 368	Bacteria (100)	Cyanobacteria (100)	Melainabacteria (100)	Obscuribacterales (100)	unclassified	unclassified	0	0	0	0	0	0	0	0	0	0	0	0	0	15	8	0	0	0	0	0	0	0	0	0	0	0	0	0	0	0	0	0	0	0	0	0	0	0	0	0	0
OTU 369	Bacteria (100)	Proteobacteria (100)	Deltaproteobacteria (100)	GR-WP33-30 (100)	unclassified	unclassified	0	0	0	0	0	0	0	0	0	0	0	0	4	5	7	0	0	0	0	0	0	4	1	0	0	0	0	0	0	0	0	0	0	0	0	0	0	0	0	0	0
OTU 370	Bacteria (100)	Firmicutes (100)	Negativicutes (100)	Selenomonadales (100)	Veillonellaceae (100)	Veillonella (100)	1	1	0	0	0	0	0	0	0	0	0	0	0	0	0	0	3	0	0	1	0	0	0	0	0	0	0	0	0	5	0	2	0	0	0	0	0	0	0	0	0
OTU 371	Bacteria (100)	Proteobacteria (100)	Gammaproteobacteria (100)	Xanthomonadales (100)	Xanthomonadaceae (100)	Pseudoxanthomonas (100)	0	0	0	0	0	0	0	0	0	0	0	0	2	0	0	0	11	0	0	0	0	0	0	0	0	0	1	0	0	0	0	0	0	0	0	0	0	0	0	0	0
OTU 372	Bacteria (100)	TM6 (100)	unclassified	unclassified	unclassified	unclassified	0	1	0	0	0	0	0	0	0	0	0	0	0	0	0	0	0	0	0	0	0	0	0	0	0	0	0	0	0	0	0	11	0	0	0	0	0	0	0	0	0
OTU 373	Bacteria (100)	Verrucomicrobia (100)	Verrucomicrobiae (98)	Verrucomicrobiales (98)	Verrucomicrobiaceae (73)	Haloferula (50)	0	0	0	0	0	0	1	0	0	0	0	0	0	0	0	0	0	0	0	0	0	0	0	0	0	0	0	0	0	0	1	0	0	4	0	0	0	0	0	3	0
OTU 374	Bacteria (100)	Proteobacteria (91)	Alphaproteobacteria (82)	Rickettsiales (74)	SM2D12 (74)	unclassified	0	0	0	0	0	0	0	0	10	0	0	1	0	0	0	0	0	0	2	0	0	0	0	0	0	0	0	0	0	0	0	0	1	0	0	0	0	0	1	0	0
OTU 375	Bacteria (100)	Proteobacteria (100)	Alphaproteobacteria (100)	Rickettsiales (95)	T9d (85)	unclassified	0	0	0	0	0	0	0	0	0	0	0	0	0	0	0	0	0	0	0	0	0	0	0	0	0	0	0	0	0	0	0	0	10	0	0	1	0	0	0	0	0
OTU 376	Bacteria (100)	Planctomycetes (100)	Planctomycetacia (100)	Planctomycetales (100)	Planctomycetaceae (100)	Planctomyces (100)	0	0	0	0	0	0	0	0	0	0	0	0	0	0	0	0	0	0	0	0	0	0	0	0	0	0	0	0	0	0	0	0	0	0	7	3	0	0	0	0	0
OTU 377	Bacteria (100)	Firmicutes (100)	Bacilli (100)	Bacillales (99)	Bacillaceae (87)	Bacillus (83)	0	0	0	0	0	0	0	0	0	1	1	0	0	0	0	0	0	0	0	0	0	0	0	0	1	0	1	0	0	2	1	0	0	0	0	0	5	5	1	0	0
OTU 378	Bacteria (100)	Firmicutes (100)	Clostridia (100)	Clostridiales (100)	Peptostreptococcaceae (100)	Romboutsia (59)	1	0	0	1	0	0	0	0	0	1	0	0	0	0	0	0	0	0	2	1	0	0	0	0	0	0	0	0	0	1	0	0	0	0	0	0	0	0	0	0	0
OTU 379	Bacteria (100)	Proteobacteria (100)	Gammaproteobacteria (100)	Pseudomonadales (88)	Pseudomonadaceae (88)	Pseudomonas (84)	3	0	0	0	0	0	0	0	0	0	0	0	0	0	0	2	0	0	0	0	0	1	0	4	0	0	1	0	0	1	0	0	0	12	2	0	0	0	0	0	2
OTU 380	Bacteria (100)	Proteobacteria (100)	Alphaproteobacteria (100)	Rhizobiales (100)	Hyphomicrobiaceae (100)	Devosia (92)	1	0	0	0	0	0	0	0	0	3	1	0	0	0	0	0	0	0	0	0	0	0	0	0	0	1	2	1	3	0	0	0	1	0	0	1	0	1	0	3	3
OTU 381	Bacteria (100)	Actinobacteria (100)	Actinobacteria (100)	Frankiales (100)	Nakamurellaceae (93)	Nakamurella (93)	0	0	0	1	2	5	0	1	0	1	2	2	0	0	0	0	0	0	0	0	0	0	0	0	0	1	0	0	2	0	0	0	0	0	0	0	0	0	0	0	2
OTU 382	Bacteria (100)	Planctomycetes (100)	Planctomycetacia (100)	Planctomycetales (100)	Planctomycetaceae (100)	Pir4 lineage (79)	0	0	0	0	0	0	0	0	0	0	0	0	0	0	0	0	0	0	0	0	0	0	0	0	0	0	0	0	0	0	0	1	0	0	6	3	0	0	0	0	0
OTU 383	Bacteria (100)	Deferribacteres (100)	Deferribacteres (100)	Deferribacterales (100)	Deferribacteraceae (100)	Calditerrivibrio (100)	6	0	0	0	0	0	0	0	0	0	0	0	0	0	0	0	0	0	0	0	0	0	0	0	0	0	0	0	2	0	0	0	0	0	0	0	0	0	0	0	0
OTU 384	Bacteria (99)	Parcubacteria (96)	unclassified	unclassified	unclassified	unclassified	8	0	0	1	0	0	0	0	0	0	0	0	0	0	0	0	0	0	0	2	0	0	0	0	0	0	0	0	0	0	0	0	0	0	0	0	0	0	0	0	0
OTU 385	Bacteria (100)	Planctomycetes (93)	Planctomycetacia (92)	Planctomycetales (92)	Planctomycetaceae (92)	Pir4 lineage (70)	0	0	0	0	0	0	0	0	0	0	0	0	0	0	0	0	0	0	0	0	0	0	0	0	0	0	0	0	0	0	0	0	0	0	1	0	0	0	0	0	0
OTU 386	Bacteria (100)	Proteobacteria (99)	Deltaproteobacteria (99)	Bdellovibrionales (95)	Bdellovibrionaceae (95)	Bdellovibrio (95)	0	13	0	0	0	0	0	0	0	0	0	0	0	0	0	0	0	0	0	0	0	0	0	0	0	0	0	0	0	0	0	0	0	0	0	0	0	0	0	0	0
OTU 387	Bacteria (100)	Actinobacteria (100)	Thermoleophilia (100)	Gaiellales (100)	unclassified	unclassified	0	0	0	0	0	0	0	0	0	0	2	0	0	0	0	0	0	0	0	0	0	0	0	0	2	2	4	2	0	1	0	0	1	0	0	1	0	0	0	2	1
OTU 388	Bacteria (100)	Candidate division OP3 (100)	unclassified	unclassified	unclassified	unclassified	0	0	0	3	0	0	0	0	0	0	0	0	0	0	0	0	0	0	0	1	0	0	0	0	0	0	0	0	0	0	0	0	0	0	0	0	0	0	0	0	0
OTU 389	Bacteria (100)	Proteobacteria (100)	Alphaproteobacteria (100)	Sphingomonadales (100)	Sphingomonadaceae (90)	Sphingomonas (90)	1	0	0	0	1	0	0	1	0	0	0	0	0	0	0	0	4	0	2	0	1	0	0	0	0	0	1	0	0	0	0	0	0	1	0	0	0	0	0	0	0
OTU 390	Bacteria (99)	Candidate division OP3 (59)	unclassified	unclassified	unclassified	unclassified	0	0	0	0	0	0	0	0	0	0	0	0	0	3	3	0	0	0	0	0	0	0	11	1	0	0	0	0	0	0	0	0	0	0	0	0	0	0	0	0	0
OTU 391	Bacteria (100)	Proteobacteria (100)	Gammaproteobacteria (100)	Xanthomonadales (100)	Xanthomonadales Incertae Sedis (100)	Acidibacter (100)	0	0	0	0	0	0	0	0	0	1	6	1	0	0	0	0	0	0	0	0	0	0	0	0	3	8	1	0	0	0	0	1	0	0	0	2	0	0	0	1	0
OTU 392	Bacteria (100)	Actinobacteria (100)	Actinobacteria (100)	Micrococcales (100)	Dermacoccaceae (87)	Dermacoccus (86)	0	0	0	0	0	0	0	0	0	0	0	0	0	0	2	0	0	0	0	0	0	0	0	0	0	0	0	0	0	1	0	0	0	0	0	0	0	0	0	0	0
OTU 393	Bacteria (100)	Proteobacteria (100)	Betaproteobacteria (100)	Rhodocyclales (100)	Rhodocyclaceae (100)	Ferribacterium (100)	5	0	0	0	0	0	0	0	0	0	0	0	0	0	0	0	0	0	0	0	0	0	0	0	0	0	0	1	0	0	0	0	0	0	0	0	0	0	0	0	0
OTU 394	Bacteria (100)	Planctomycetes (100)	Planctomycetacia (100)	Planctomycetales (100)	Planctomycetaceae (100)	Planctomyces (100)	0	0	0	0	0	0	0	0	0	0	0	0	0	0	0	0	0	0	0	0	0	0	0	0	0	0	0	0	0	0	0	0	0	0	6	7	0	0	0	0	0
OTU 395	Bacteria (85)	Cyanobacteria (38)	Chloroplast (23)	unclassified	unclassified	unclassified	0	0	0	0	0	0	0	0	0	0	0	0	0	0	0	0	0	0	0	0	0	0	0	0	0	0	0	0	0	0	0	0	0	0	0	0	0	0	0	0	0
OTU 396	Bacteria (100)	Proteobacteria (100)	Alphaproteobacteria (100)	Rhodospirillales (100)	Acetobacteraceae (100)	Acidiphilium (88)	0	0	0	0	0	0	0	0	0	0	1	1	0	0	0	0	0	0	0	0	0	0	0	0	2	0	0	0	1	2	0	0	3	0	0	0	0	0	0	0	1
OTU 397	Bacteria (99)	Planctomycetes (98)	Planctomycetacia (96)	Planctomycetales (96)	Planctomycetaceae (96)	Candidatus Nostocoida (68)	0	0	0	0	0	0	0	0	0	0	0	0	0	0	0	0	0	0	0	0	0	0	0	0	0	0	0	0	0	0	0	0	0	0	3	3	0	0	0	0	0
OTU 398	Bacteria (100)	Planctomycetes (100)	Planctomycetacia (100)	Planctomycetales (100)	Planctomycetaceae (100)	Pir4 lineage (75)	0	0	1	0	0	0	0	11	0	0	3	7	0	3	0	0	0	0	1	0	0	0	1	2	0	0	0	0	0	0	0	0	0	0	7	7	0	0	3	0	0
OTU 399	Bacteria (100)	Planctomycetes (100)	Planctomycetacia (100)	Planctomycetales (100)	Planctomycetaceae (100)	Planctomyces (82)	0	0	2	0	2	0	0	1	0	0	3	0	0	0	0	0	0	0	0	1	0	0	0	0	0	0	0	0	0	0	0	0	0	0	14	7	0	0	0	0	0
OTU 400	Bacteria (100)	Bacteroidetes (100)	Sphingobacteriia (100)	Sphingobacteriales (100)	Chitinophagaceae (100)	Flavisolibacter (68)	0	0	0	0	0	0	0	0	0	0	1	0	0	0	0	6	0	0	0	0	0	0	0	1	0	0	0	7	0	0	4	0	0	0	0	0	0	0	0	2	0
OTU 401	Bacteria (100)	Bacteroidetes (100)	Flavobacteriia (100)	Flavobacteriales (100)	Flavobacteriaceae (100)	Flavobacterium (100)	0	0	0	0	0	0	0	0	0	0	0	0	0	0	0	17	0	0	0	0	0	0	0	0	0	0	0	1	0	0	0	0	0	2	0	0	0	0	0	0	0
OTU 402	Bacteria (100)	Planctomycetes (100)	Planctomycetacia (100)	Brocadiales (100)	Brocadiaceae (100)	Candidatus Brocadia (51)	0	0	0	1	0	0	0	0	0	0	0	0	2	6	3	0	0	0	10	19	0	5	8	0	0	0	0	0	0	0	0	0	0	0	0	0	1	4	0	0	0
OTU 403	Bacteria (100)	Bacteroidetes (100)	Flavobacteriia (100)	Flavobacteriales (100)	Flavobacteriaceae (100)	Chryseobacterium (100)	0	0	0	0	0	0	0	0	0	0	0	0	0	0	0	0	0	0	0	0	0	0	0	0	0	0	0	0	0	0	0	0	0	0	7	0	0	0	0	0	0
OTU 404	Bacteria (100)	Actinobacteria (100)	Actinobacteria (100)	Pseudonocardiales (100)	Pseudonocardiaceae (100)	Pseudonocardia (99)	0	0	0	0	1	2	0	0	0	0	1	0	0	0	0	0	0	0	0	0	1	0	0	0	0	0	0	0	0	0	1	0	0	0	1	1	0	0	1	1	6
OTU 405	Bacteria (100)	Proteobacteria (97)	Deltaproteobacteria (97)	Bdellovibrionales (96)	Bacteriovoracaceae (96)	Peredibacter (92)	0	0	0	0	0	0	0	0	0	0	0	0	0	0	0	0	0	8	0	0	0	0	0	0	0	0	0	0	0	0	0	0	0	0	0	0	0	0	0	0	0
OTU 406	Bacteria (97)	Firmicutes (37)	Negativicutes (33)	Selenomonadales (33)	Veillonellaceae (33)	Anaeromusa (33)	0	0	0	0	0	0	0	0	0	0	2	1	0	0	0	0	0	0	0	0	0	0	0	0	0	0	0	0	0	0	0	0	3	0	0	0	0	0	0	0	0
OTU 407	Bacteria (100)	Proteobacteria (100)	Alphaproteobacteria (100)	Rhodospirillales (90)	B-48 (28)	unclassified	0	0	0	0	0	0	0	0	0	5	1	0	0	0	0	0	0	0	0	0	0	0	0	0	2	0	2	0	0	3	0	0	0	0	1	0	0	0	0	0	0
OTU 408	Bacteria (100)	Planctomycetes (100)	Planctomycetacia (100)	Planctomycetales (100)	Planctomycetaceae (100)	Gemmata (100)	0	0	0	0	0	0	0	0	0	0	0	0	0	0	0	0	0	0	0	0	0	0	0	0	0	0	0	0	0	0	0	1	0	0	6	2	0	0	0	0	0
OTU 409	Bacteria (100)	Planctomycetes (100)	Planctomycetacia (99)	Planctomycetales (99)	Planctomycetaceae (99)	Pir4 lineage (48)	0	0	0	0	0	0	0	0	0	0	0	0	0	0	0	0	0	0	0	0	0	0	0	0	0	0	0	0	0	0	0	0	1	0	3	5	0	0	0	0	0
OTU 410	Bacteria (100)	Actinobacteria (100)	Actinobacteria (100)	Pseudonocardiales (100)	Pseudonocardiaceae (100)	Actinomycetospora (100)	0	0	0	0	0	0	0	0	0	0	0	0	0	0	0	0	0	0	4	6	0	0	0	0	0	0	1	0	0	0	0	0	0	0	0	0	0	0	0	0	0
OTU 411	Bacteria (99)	Planctomycetes (97)	Planctomycetacia (86)	Planctomycetales (86)	Planctomycetaceae (86)	Gemmata (36)	0	0	0	0	0	0	0	0	0	0	0	0	0	11	2	0	0	0	0	0	0	0	0	0	0	0	0	0	0	0	0	0	0	0	0	0	0	0	0	0	0
OTU 412	Bacteria (100)	Actinobacteria (100)	MB-A2-108 (100)	unclassified	unclassified	unclassified	0	0	0	13	3	0	0	0	0	0	0	0	0	0	0	0	0	0	0	0	0	0	0	0	0	0	0	0	0	0	2	0	0	0	0	0	0	0	1	0	0
OTU 413	Bacteria (100)	Proteobacteria (96)	Gammaproteobacteria (96)	NKB5 (78)	unclassified	unclassified	0	2	0	0	0	0	0	0	3	0	0	0	0	0	0	0	0	0	0	0	0	0	0	0	0	0	0	0	0	0	0	0	0	0	0	0	0	0	1	0	0
OTU 414	Bacteria (100)	Bacteroidetes (100)	Flavobacteriia (100)	Flavobacteriales (100)	Cryomorphaceae (100)	Fluviicola (100)	0	0	0	1	0	0	0	0	0	0	0	0	0	0	0	0	0	0	0	0	0	0	0	0	0	0	0	1	0	0	6	0	0	1	0	0	0	0	0	2	1
OTU 415	Bacteria (100)	Actinobacteria (100)	Thermoleophilia (100)	Gaiellales (100)	Gaiellaceae (100)	Gaiella (100)	0	0	0	6	1	0	0	0	0	0	0	0	0	0	0	0	0	0	0	0	0	0	0	0	0	0	0	0	0	0	5	0	0	1	0	0	1	0	1	0	0
OTU 416	Bacteria (100)	Chlamydiae (100)	Chlamydiae (100)	Chlamydiales (100)	Parachlamydiaceae (96)	Candidatus Protochlamydia (79)	0	0	0	0	0	0	0	0	0	0	0	0	0	0	11	0	0	0	0	0	0	0	1	0	0	0	0	0	0	0	0	0	0	0	0	0	0	0	1	0	0
OTU 417	Bacteria (100)	Proteobacteria (99)	Alphaproteobacteria (99)	Rhodospirillales (97)	DA111 (31)	unclassified	0	2	0	0	1	0	0	0	0	0	0	12	0	0	0	0	0	0	0	0	0	0	0	0	0	0	0	0	0	0	0	0	0	0	0	0	0	0	0	0	0
OTU 418	Bacteria (100)	Proteobacteria (100)	Alphaproteobacteria (100)	Rhizobiales (66)	Rhizobiales Incertae Sedis (38)	Agaricicola (34)	0	0	0	0	0	0	0	0	0	4	0	0	0	0	0	0	0	0	0	0	0	0	0	0	2	2	3	4	2	1	0	0	0	0	2	0	0	0	0	1	0
OTU 419	Bacteria (100)	Candidate division OP3 (100)	unclassified	unclassified	unclassified	unclassified	0	0	0	1	0	0	0	0	0	0	0	0	1	10	2	0	0	0	0	1	1	0	0	0	0	0	0	0	0	0	0	0	0	0	0	0	0	1	1	0	2
OTU 420	Bacteria (100)	Planctomycetes (100)	Planctomycetacia (100)	Planctomycetales (100)	Planctomycetaceae (100)	Schlesneria (100)	0	0	0	0	0	0	0	0	0	0	4	6	0	0	0	0	0	1	4	13	0	0	0	0	0	0	0	0	0	0	0	3	1	1	1	0	0	1	0	0	0
OTU 421	Bacteria (100)	Proteobacteria (100)	Alphaproteobacteria (100)	Caulobacterales (100)	Hyphomonadaceae (100)	Woodsholea (100)	0	4	0	0	2	2	0	0	0	0	0	4	0	0	0	0	0	0	0	0	0	0	0	0	0	0	0	0	0	0	0	0	1	0	0	0	0	0	3	0	0
OTU 422	Bacteria (100)	Armatimonadetes (55)	unclassified	unclassified	unclassified	unclassified	0	0	0	0	0	0	0	0	0	0	0	2	0	0	0	0	0	0	0	0	0	0	0	0	0	0	0	0	0	0	0	0	0	0	0	0	0	0	6	0	0
OTU 423	Bacteria (100)	Planctomycetes (100)	Planctomycetacia (100)	Planctomycetales (100)	Planctomycetaceae (100)	Gemmata (100)	0	0	0	0	0	0	0	0	0	0	0	0	0	0	0	0	0	0	0	0	0	0	0	0	0	0	0	0	0	0	0	3	3	0	0	0	0	0	0	0	0
OTU 424	Bacteria (100)	Microgenomates (96)	unclassified	unclassified	unclassified	unclassified	3	0	0	0	0	0	0	0	0	0	0	0	0	0	0	0	0	0	0	0	0	0	0	0	0	0	0	0	0	0	0	0	0	0	0	0	0	0	0	0	0
OTU 425	Bacteria (100)	Cyanobacteria (100)	Melainabacteria (100)	Obscuribacterales (100)	unclassified	unclassified	0	0	0	0	0	0	0	0	0	0	0	0	0	0	0	0	0	0	0	0	0	0	0	0	0	2	2	0	0	0	0	0	0	0	0	0	0	0	0	0	0
OTU 426	Bacteria (100)	Proteobacteria (100)	Deltaproteobacteria (100)	Desulfobacterales (100)	Desulfobulbaceae (100)	MSBL7 (93)	2	0	0	3	0	0	0	0	0	1	0	0	0	0	0	0	0	0	0	0	0	0	0	0	0	0	0	0	0	0	0	0	0	0	0	0	0	0	0	0	0
OTU 427	Bacteria (100)	Cyanobacteria (94)	Melainabacteria (92)	Caenarcaniphilales (92)	unclassified	unclassified	0	0	0	0	0	0	0	6	0	0	0	0	2	4	0	0	0	0	0	0	0	0	0	0	0	0	0	0	0	0	0	0	0	0	0	0	0	0	0	0	0
OTU 428	Bacteria (100)	Proteobacteria (100)	Alphaproteobacteria (100)	Rhizobiales (100)	Bradyrhizobiaceae (100)	Rhodopseudomonas (93)	0	4	0	0	0	0	0	0	0	0	0	0	0	0	0	0	0	1	1	0	0	0	0	0	0	0	0	0	0	0	0	0	2	0	0	0	0	0	0	0	0
OTU 429	Bacteria (100)	Proteobacteria (100)	Alphaproteobacteria (100)	Rhizobiales (100)	Xanthobacteraceae (100)	Pseudolabrys (100)	0	0	0	1	0	1	0	0	0	0	0	0	0	0	0	0	0	0	0	0	0	0	1	0	0	0	0	0	0	1	0	1	1	0	0	0	0	0	0	3	3
OTU 430	Bacteria (100)	Proteobacteria (100)	Gammaproteobacteria (100)	Enterobacteriales (100)	Enterobacteriaceae (100)	Klebsiella (46)	3	0	0	1	0	0	0	1	0	0	0	0	8	5	0	0	4	0	0	0	0	0	0	4	0	3	2	0	0	2	0	0	0	0	0	0	0	0	0	0	0
OTU 431	Bacteria (100)	Elusimicrobia (98)	Elusimicrobia (98)	Lineage IIc (89)	unclassified	unclassified	0	0	0	0	0	0	0	0	0	0	0	0	0	8	0	0	0	0	0	0	0	0	0	0	0	0	0	0	0	0	0	0	0	0	0	0	0	0	0	0	0
OTU 432	Bacteria (100)	Proteobacteria (100)	Gammaproteobacteria (100)	Xanthomonadales (100)	Xanthomonadaceae (100)	Lysobacter (98)	0	0	0	0	0	0	0	0	0	0	0	0	0	0	0	0	0	0	0	0	0	0	0	2	0	0	0	0	0	0	3	0	0	0	0	0	0	0	9	0	0
OTU 433	Bacteria (100)	Cyanobacteria (99)	Melainabacteria (99)	Caenarcaniphilales (99)	unclassified	unclassified	0	0	0	0	0	0	0	0	0	0	3	0	0	0	0	0	0	0	0	0	0	0	0	0	0	0	0	0	0	0	0	0	2	0	2	6	0	0	0	0	0
OTU 434	Bacteria (100)	Verrucomicrobia (100)	Opitutae (100)	Opitutales (100)	Opitutaceae (100)	Opitutus (99)	0	2	0	0	1	1	0	0	0	0	0	1	0	0	0	0	0	1	1	0	0	0	0	0	0	0	0	0	0	0	0	0	0	0	0	0	0	2	6	0	0
OTU 435	Bacteria (100)	Proteobacteria (100)	Betaproteobacteria (100)	TRA3-20 (33)	unclassified	unclassified	0	0	0	0	0	0	0	0	0	0	0	0	0	0	0	0	0	0	3	6	0	0	0	0	0	0	0	0	0	1	0	2	0	0	0	0	0	0	0	0	0
OTU 436	Bacteria (100)	Planctomycetes (100)	Planctomycetacia (100)	Planctomycetales (100)	Planctomycetaceae (100)	Gemmata (100)	0	0	0	0	1	0	0	0	0	0	0	1	0	0	0	0	0	0	0	1	0	0	0	0	0	0	0	0	0	0	0	17	0	0	0	0	0	0	1	0	0
OTU 437	Bacteria (100)	Proteobacteria (100)	Gammaproteobacteria (100)	Methylococcales (100)	Crenotrichaceae (61)	Crenothrix (61)	0	0	0	1	0	0	0	0	1	0	1	0	0	0	0	0	0	0	1	3	8	1	0	0	0	0	0	0	0	0	0	0	0	0	0	0	1	1	0	1	3
OTU 438	Bacteria (100)	Parcubacteria (100)	unclassified	unclassified	unclassified	unclassified	0	0	0	0	0	0	0	0	0	0	0	0	0	0	0	0	0	0	0	0	0	0	8	0	0	0	0	0	0	0	0	0	0	0	0	0	0	0	0	0	0
OTU 439	Bacteria (100)	TM6 (100)	unclassified	unclassified	unclassified	unclassified	0	0	0	0	0	0	0	6	0	0	0	0	0	0	0	0	0	0	0	0	0	0	0	0	0	0	0	0	0	0	0	0	0	0	0	0	0	0	0	0	0
OTU 440	Bacteria (100)	Proteobacteria (100)	Alphaproteobacteria (100)	Rhodospirillales (90)	Rhodospirillaceae (90)	Magnetospira (90)	0	0	0	0	0	0	0	0	0	0	0	0	0	0	0	0	0	0	0	0	0	0	8	0	0	0	0	0	0	0	0	0	1	0	0	0	0	0	0	0	0
OTU 441	Bacteria (100)	Proteobacteria (100)	Alphaproteobacteria (100)	Rhodospirillales (100)	Rhodospirillales Incertae Sedis (100)	Reyranella (100)	0	0	0	0	0	0	0	0	0	0	0	0	1	0	0	0	0	0	0	0	0	0	0	0	0	4	0	2	1	0	0	0	0	0	0	0	0	0	1	0	1
OTU 442	Bacteria (100)	Proteobacteria (100)	Betaproteobacteria (100)	Burkholderiales (100)	Oxalobacteraceae (100)	Massilia (55)	0	44	65	0	0	0	0	0	0	0	0	1	0	0	0	0	0	0	0	0	0	0	0	0	0	0	0	1	0	0	3	0	0	0	0	0	7	20	6	0	0
OTU 443	Bacteria (100)	Proteobacteria (100)	Betaproteobacteria (100)	Hydrogenophilales (100)	Hydrogenophilaceae (100)	Hydrogenophilus (100)	0	0	0	0	0	0	0	0	0	0	0	0	0	0	0	0	0	0	0	0	0	0	0	0	0	2	0	0	1	16	0	7	0	0	0	0	0	0	0	0	0
OTU 444	Bacteria (100)	Proteobacteria (100)	Alphaproteobacteria (100)	Rhodospirillales (100)	Rhodospirillales Incertae Sedis (100)	Reyranella (100)	0	2	0	0	0	0	0	0	0	0	0	6	0	0	0	0	0	3	1	0	1	0	0	0	0	0	0	0	0	0	0	0	1	2	0	2	0	0	0	0	0
OTU 445	Bacteria (100)	Planctomycetes (100)	Pla3 lineage (100)	unclassified	unclassified	unclassified	0	0	2	0	0	0	0	0	0	0	0	0	0	0	0	0	0	0	0	0	0	0	0	0	0	0	0	0	0	0	0	0	0	0	0	0	0	0	6	0	0
OTU 446	Bacteria (86)	Gracilibacteria (56)	unclassified	unclassified	unclassified	unclassified	0	0	0	0	1	0	0	0	0	0	4	0	0	0	0	0	0	0	0	0	0	0	0	0	0	0	0	0	0	0	0	0	0	0	0	0	0	1	0	0	0
OTU 447	Bacteria (100)	Proteobacteria (100)	Gammaproteobacteria (100)	Xanthomonadales (100)	Xanthomonadaceae (100)	Luteimonas (83)	0	0	0	0	0	9	1	0	1	0	0	0	0	0	0	0	0	0	0	0	1	1	0	0	0	0	0	0	0	0	0	0	0	0	0	0	1	2	0	0	0
OTU 448	Bacteria (100)	Proteobacteria (100)	Deltaproteobacteria (100)	43F-1404R (37)	unclassified	unclassified	1	0	0	4	1	1	0	0	0	1	0	0	0	0	0	0	0	0	0	0	0	0	0	0	0	0	0	0	0	0	0	0	0	0	0	0	4	1	0	0	0
OTU 449	Bacteria (100)	Planctomycetes (100)	Planctomycetacia (100)	Planctomycetales (100)	Planctomycetaceae (100)	Pir4 lineage (35)	0	1	0	0	1	5	0	0	0	0	0	0	0	0	0	0	0	0	0	0	0	0	0	0	0	0	0	0	0	0	0	0	0	0	0	0	0	0	0	0	0
OTU 450	Bacteria (100)	Bacteroidetes (100)	Sphingobacteriia (100)	Sphingobacteriales (100)	NS11-12 marine group (100)	unclassified	0	0	0	0	0	0	0	0	0	0	0	0	0	0	0	0	0	0	0	0	0	0	0	0	0	0	0	4	0	0	1	0	0	1	0	0	0	0	0	5	0
OTU 451	Bacteria (100)	Proteobacteria (100)	Alphaproteobacteria (100)	Rhizobiales (100)	Beijerinckiaceae (74)	Methylocella (71)	0	0	1	0	0	1	3	0	0	0	2	0	0	3	0	0	0	0	0	0	0	0	0	1	0	0	0	0	0	0	0	0	0	1	4	2	0	0	0	0	4
OTU 452	Archaea (100)	Woesearchaeota (DHVEG-6) (96)	unclassified	unclassified	unclassified	unclassified	0	0	0	0	0	0	0	0	0	0	0	0	1	6	0	0	0	0	0	0	0	0	0	0	0	0	0	0	0	0	0	0	0	0	0	0	0	0	0	0	0
OTU 453	Bacteria (100)	Candidate division OP3 (93)	unclassified	unclassified	unclassified	unclassified	0	0	0	0	0	0	0	0	0	0	0	0	5	1	0	0	0	0	0	2	0	0	1	0	0	0	0	0	0	0	0	0	0	0	0	0	0	1	0	0	0
OTU 454	Bacteria (100)	Verrucomicrobia (100)	Verrucomicrobiae (100)	Verrucomicrobiales (100)	Verrucomicrobiaceae (100)	Prosthecobacter (100)	0	0	0	0	0	0	1	0	0	0	0	0	0	0	0	12	0	0	0	0	0	0	0	0	0	0	1	0	0	0	0	0	0	1	0	0	0	0	0	1	0
OTU 455	Bacteria (100)	Actinobacteria (100)	Thermoleophilia (100)	Solirubrobacterales (100)	Patulibacteraceae (96)	Patulibacter (96)	0	0	1	5	1	1	0	0	0	0	6	2	0	0	0	0	0	0	0	0	1	0	0	0	0	0	0	2	6	1	0	0	0	0	0	2	0	0	0	3	9
OTU 456	Bacteria (100)	Planctomycetes (96)	Phycisphaerae (93)	Phycisphaerales (92)	Phycisphaeraceae (92)	SM1A02 (92)	0	0	0	0	0	0	0	0	4	0	0	0	0	0	0	0	0	0	1	0	0	0	0	0	0	0	0	0	0	0	0	0	0	0	0	0	0	0	0	0	0
OTU 457	Bacteria (100)	Bacteroidetes (100)	Cytophagia (100)	Cytophagales (100)	Cytophagaceae (100)	Emticicia (100)	0	0	0	0	0	0	0	0	0	0	0	0	0	0	0	0	0	0	0	0	0	0	0	0	0	0	0	0	0	0	0	0	0	0	0	0	0	0	0	5	0
OTU 458	Bacteria (100)	Proteobacteria (100)	Deltaproteobacteria (100)	Oligoflexales (99)	unclassified	unclassified	0	0	1	0	0	0	0	0	0	0	0	0	0	0	0	0	0	0	0	0	0	0	2	0	0	0	0	0	0	0	0	0	0	0	0	0	0	2	0	0	0
OTU 459	Archaea (98)	Woesearchaeota (DHVEG-6) (92)	unclassified	unclassified	unclassified	unclassified	0	0	0	0	0	0	0	0	0	0	0	0	0	0	0	0	0	0	0	0	0	4	1	0	0	0	0	0	0	0	0	0	0	0	0	0	0	0	0	0	0
OTU 460	Bacteria (100)	Proteobacteria (100)	Alphaproteobacteria (99)	Rickettsiales (87)	LWSR-14 (74)	unclassified	0	0	1	0	0	0	0	0	0	0	0	0	0	0	0	0	0	0	0	0	0	0	0	0	0	0	1	0	0	0	0	0	0	0	0	0	0	0	0	0	0
OTU 461	Bacteria (95)	Parcubacteria (62)	unclassified	unclassified	unclassified	unclassified	4	0	0	0	0	0	0	0	0	0	0	0	0	0	0	0	0	0	0	0	0	0	0	0	0	0	0	0	0	0	0	0	0	0	0	0	0	0	0	0	0
OTU 462	Bacteria (98)	Proteobacteria (97)	Deltaproteobacteria (80)	Bdellovibrionales (78)	Bdellovibrionaceae (78)	Bdellovibrio (78)	0	1	0	0	0	0	0	0	2	0	0	0	0	0	0	0	0	0	10	0	0	0	0	0	0	0	0	0	0	0	0	0	0	0	0	0	0	0	0	0	0
OTU 463	Bacteria (100)	Proteobacteria (86)	Deltaproteobacteria (85)	Desulfurellales (83)	Desulfurellaceae (83)	unclassified	0	0	0	0	0	1	0	0	0	0	1	0	0	0	0	0	0	0	0	1	0	0	0	0	0	0	0	0	0	0	0	0	0	0	0	0	0	0	0	0	0
OTU 464	Bacteria (100)	Planctomycetes (100)	Planctomycetacia (100)	Planctomycetales (100)	Planctomycetaceae (100)	Pir4 lineage (95)	0	0	0	0	0	0	0	6	0	0	0	0	0	0	0	0	0	0	0	1	0	0	0	0	0	0	0	0	0	0	0	0	0	0	0	0	0	0	0	0	0
OTU 465	Bacteria (100)	Proteobacteria (100)	Alphaproteobacteria (100)	Caulobacterales (100)	Caulobacteraceae (100)	Brevundimonas (100)	0	0	0	0	0	0	0	0	0	0	1	0	0	0	0	0	0	0	0	0	0	0	0	4	0	0	1	0	0	0	0	0	0	0	0	0	0	0	0	0	0
OTU 466	Bacteria (100)	Planctomycetes (100)	Planctomycetacia (100)	Planctomycetales (100)	Planctomycetaceae (100)	Gemmata (100)	0	0	0	0	0	0	0	6	0	0	0	1	0	0	0	0	0	0	0	0	0	0	0	0	0	0	0	0	0	0	0	0	0	0	0	0	0	0	0	0	0
OTU 467	Bacteria (100)	Candidate division OP3 (78)	unclassified	unclassified	unclassified	unclassified	0	0	0	0	0	0	0	0	0	0	0	0	6	1	2	0	0	0	0	0	0	0	0	0	0	0	0	0	0	0	0	0	0	0	0	0	0	0	0	0	0
OTU 468	Bacteria (100)	Proteobacteria (100)	Betaproteobacteria (100)	Nitrosomonadales (84)	Gallionellaceae (84)	Sideroxydans (55)	1	0	0	0	0	0	0	0	0	1	1	0	10	0	17	0	0	0	0	0	2	6	0	0	0	0	0	0	0	0	0	0	0	0	0	0	4	5	1	0	3
OTU 469	Bacteria (100)	Candidate division OP3 (100)	unclassified	unclassified	unclassified	unclassified	8	0	0	0	0	0	0	0	0	2	1	0	0	0	0	0	0	0	0	0	0	0	0	0	0	0	0	0	0	0	0	0	0	0	0	0	0	0	0	0	1
OTU 470	Bacteria (100)	Planctomycetes (95)	Planctomycetacia (77)	Planctomycetales (56)	Planctomycetaceae (56)	Gemmata (39)	0	0	0	0	2	1	0	0	0	0	0	0	0	0	0	0	0	0	0	0	0	0	0	0	0	0	0	0	0	0	0	0	0	0	0	0	0	0	0	0	0
OTU 471	Bacteria (100)	Proteobacteria (99)	Deltaproteobacteria (99)	Myxococcales (99)	Sandaracinaceae (98)	Sandaracinus (95)	0	0	0	0	2	0	0	0	0	0	0	0	0	0	0	0	0	0	0	0	0	0	2	0	0	0	0	0	0	0	0	0	0	0	0	0	0	0	1	0	0
OTU 472	Bacteria (100)	Planctomycetes (83)	BD7-11 (64)	unclassified	unclassified	unclassified	0	2	0	0	2	0	0	0	0	0	0	0	0	0	0	0	0	0	2	0	0	0	1	0	0	0	0	0	0	0	0	0	0	0	0	0	0	0	0	0	0
OTU 473	Bacteria (100)	Microgenomates (91)	unclassified	unclassified	unclassified	unclassified	1	0	0	6	0	0	0	0	0	1	0	0	0	0	0	0	0	0	0	0	0	0	0	0	0	0	0	0	0	0	0	0	0	0	0	0	0	0	0	0	0
OTU 474	Bacteria (100)	Acidobacteria (100)	Acidobacteria (100)	Subgroup 6 (100)	unclassified	unclassified	0	1	0	1	7	4	0	0	0	0	1	2	0	0	0	0	0	0	0	0	2	0	0	0	0	0	0	0	0	0	2	0	0	1	0	0	0	2	4	0	0
OTU 475	Bacteria (100)	Planctomycetes (100)	Planctomycetacia (100)	Planctomycetales (100)	Planctomycetaceae (100)	Pir4 lineage (79)	0	0	0	0	0	0	0	0	0	0	0	0	0	0	0	0	0	0	0	0	0	0	0	0	0	1	0	0	0	0	0	1	0	0	3	0	0	0	0	1	0
OTU 476	Bacteria (100)	Proteobacteria (100)	Alphaproteobacteria (100)	Rhodospirillales (98)	DA111 (95)	unclassified	0	0	0	0	0	0	0	0	0	1	0	0	0	0	0	0	0	0	0	0	0	0	0	0	1	0	0	0	0	0	0	0	0	0	1	0	0	0	0	2	0
OTU 477	Bacteria (100)	Proteobacteria (96)	Alphaproteobacteria (88)	DB1-14 (80)	unclassified	unclassified	0	1	0	0	0	0	0	0	0	0	0	0	0	0	0	0	0	0	0	0	0	0	0	0	0	0	0	0	0	0	0	0	0	0	0	0	0	0	0	0	0
OTU 478	Bacteria (100)	Planctomycetes (100)	Phycisphaerae (100)	S-70 (100)	unclassified	unclassified	0	4	0	0	0	0	0	0	0	0	0	6	0	0	0	0	0	0	0	5	0	0	0	0	0	0	0	0	0	0	0	0	0	0	1	0	0	0	0	0	0
OTU 479	Bacteria (100)	Proteobacteria (100)	Alphaproteobacteria (100)	Rhodospirillales (100)	Rhodospirillaceae (100)	Skermanella (100)	0	0	0	0	0	0	0	0	0	0	0	0	0	0	0	0	0	0	0	0	16	0	0	0	0	0	0	0	0	0	2	0	0	0	0	0	1	0	5	0	0
OTU 480	Bacteria (100)	Proteobacteria (100)	Alphaproteobacteria (100)	Rhodospirillales (100)	I-10 (100)	unclassified	0	0	0	0	0	0	0	0	0	0	0	0	0	0	0	0	0	0	0	0	0	0	20	0	0	0	0	0	0	0	0	0	0	0	0	0	0	0	0	0	0
OTU 481	Bacteria (100)	Actinobacteria (100)	Actinobacteria (100)	Pseudonocardiales (100)	Pseudonocardiaceae (100)	Crossiella (100)	0	0	0	0	0	0	0	0	0	2	0	0	0	0	0	0	0	0	0	0	0	0	0	0	0	0	0	0	0	5	0	0	0	0	0	0	0	0	0	1	1
OTU 482	Bacteria (99)	Planctomycetes (85)	Planctomycetacia (77)	Planctomycetales (77)	Planctomycetaceae (77)	Gemmata (49)	0	0	0	0	0	0	0	0	0	0	0	0	0	0	0	0	0	0	0	0	0	0	0	0	0	0	0	0	0	0	0	0	0	0	2	3	0	0	0	0	0
OTU 483	Bacteria (100)	Proteobacteria (100)	Gammaproteobacteria (100)	Methylococcales (100)	CABC2E06 (100)	unclassified	0	0	0	0	0	0	0	0	0	0	0	0	0	0	0	0	0	0	0	0	0	0	0	0	0	0	0	0	0	0	1	0	0	8	0	0	0	0	0	0	0
OTU 484	Bacteria (100)	Proteobacteria (100)	Gammaproteobacteria (88)	Chromatiales (52)	Ectothiorhodospiraceae (42)	Thioalkalispira (23)	0	0	0	0	0	0	0	0	1	0	0	1	0	0	0	0	0	0	6	0	0	0	0	0	0	0	0	0	0	0	0	0	1	0	0	0	0	0	0	0	0
OTU 485	Bacteria (100)	Planctomycetes (100)	Planctomycetacia (100)	Planctomycetales (100)	Planctomycetaceae (100)	Pirellula (98)	0	0	0	0	0	0	0	0	0	0	0	0	0	0	0	0	0	0	0	0	0	0	0	0	0	0	0	0	0	0	0	1	0	0	2	2	0	0	0	0	0
OTU 486	Bacteria (100)	Proteobacteria (100)	Deltaproteobacteria (100)	Bdellovibrionales (100)	Bdellovibrionaceae (100)	Bdellovibrio (100)	0	0	1	0	1	3	0	0	0	0	0	0	0	0	0	0	0	0	0	0	0	0	0	0	0	0	0	0	0	0	0	0	0	0	0	0	0	0	0	0	0
OTU 487	Bacteria (100)	Cyanobacteria (100)	Melainabacteria (100)	Obscuribacterales (100)	unclassified	unclassified	3	0	0	0	0	0	0	6	0	0	0	0	1	0	2	0	4	0	0	0	0	0	0	0	0	1	0	0	0	0	0	0	0	0	0	0	0	0	0	0	0
OTU 488	Archaea (97)	Woesearchaeota (DHVEG-6) (75)	unclassified	unclassified	unclassified	unclassified	0	0	0	0	0	0	0	0	0	0	0	0	0	0	0	0	0	0	1	3	0	0	1	0	0	0	0	0	0	0	0	0	0	0	0	0	0	0	0	0	0
OTU 489	Bacteria (94)	Proteobacteria (74)	Deltaproteobacteria (67)	Oligoflexales (57)	Oligoflexaceae (57)	unclassified	2	0	0	0	0	0	0	0	0	0	0	0	0	0	0	0	0	0	0	0	0	0	0	0	0	1	0	0	0	0	0	0	0	0	0	0	0	0	0	0	0
OTU 490	Bacteria (100)	Proteobacteria (100)	Betaproteobacteria (100)	Burkholderiales (100)	Oxalobacteraceae (100)	Paucimonas (85)	0	0	1	0	0	0	9	4	0	0	0	0	0	0	0	0	0	0	0	1	13	0	0	1	1	0	0	1	0	0	1	1	0	10	0	0	2	4	0	0	1
OTU 491	Bacteria (100)	Bacteroidetes (100)	Sphingobacteriia (100)	Sphingobacteriales (100)	Chitinophagaceae (100)	Terrimonas (100)	0	0	0	0	1	0	0	0	0	0	0	0	0	0	0	0	0	0	0	0	0	0	1	0	0	0	0	0	0	0	0	0	0	0	0	0	0	0	4	0	0
OTU 492	Bacteria (100)	Proteobacteria (100)	Gammaproteobacteria (100)	Pseudomonadales (100)	Pseudomonadaceae (100)	Pseudomonas (88)	4	0	0	0	0	0	0	0	0	0	0	0	1	3	0	0	1	0	0	0	0	0	0	3	0	0	0	0	0	0	0	0	0	0	0	0	0	0	0	0	0
OTU 493	Bacteria (100)	Actinobacteria (100)	Thermoleophilia (100)	Gaiellales (100)	unclassified	unclassified	0	0	1	1	0	2	0	0	0	7	4	1	0	0	0	0	0	0	1	0	0	0	0	0	0	0	0	2	0	3	0	5	3	0	0	0	0	0	0	0	1
OTU 494	Archaea (100)	Thaumarchaeota (100)	Marine Group I (100)	Unknown Order (100)	Unknown Family (100)	Candidatus Nitrosoarchaeum (100)	0	2	0	0	2	0	0	0	0	0	0	4	1	1	0	0	0	0	0	0	0	1	4	0	0	0	0	0	0	0	0	0	1	0	0	2	1	0	0	0	0
OTU 495	Bacteria (99)	Proteobacteria (75)	Alphaproteobacteria (66)	Rickettsiales (66)	Rickettsiaceae (55)	Candidatus Gigarickettsia (54)	0	0	0	0	0	0	0	5	0	0	0	0	0	0	0	0	0	0	0	0	0	0	0	0	0	0	0	0	0	0	0	0	0	0	1	1	0	0	0	0	0
OTU 496	Bacteria (100)	Bacteroidetes (97)	Cytophagia (50)	Cytophagales (49)	Cyclobacteriaceae (23)	Echinicola (4)	0	0	0	0	0	0	0	0	0	0	0	0	5	0	0	0	0	0	0	0	0	0	0	0	0	0	0	0	0	0	0	0	0	0	0	0	0	0	0	0	0
OTU 497	Bacteria (100)	Cyanobacteria (100)	Melainabacteria (100)	Obscuribacterales (100)	unclassified	unclassified	0	0	0	1	0	0	0	8	0	0	0	0	0	0	0	0	0	0	0	0	0	1	0	0	0	0	0	0	0	0	0	0	0	0	0	0	0	0	0	0	0
OTU 498	Bacteria (100)	Proteobacteria (100)	Deltaproteobacteria (100)	Desulfobacterales (100)	Nitrospinaceae (100)	Candidatus Entotheonella (100)	0	0	0	0	0	0	0	10	0	0	0	0	0	0	0	0	0	0	0	0	0	0	0	0	0	0	0	0	0	0	0	0	0	0	0	0	0	0	0	0	0
OTU 499	Bacteria (98)	Candidate division OP3 (72)	unclassified	unclassified	unclassified	unclassified	0	0	0	0	0	0	0	0	0	0	0	0	4	10	5	0	0	0	0	0	0	0	0	0	0	0	0	0	0	0	0	0	0	0	0	0	0	0	0	0	0
OTU 500	Bacteria (100)	Proteobacteria (100)	Epsilonproteobacteria (100)	Campylobacterales (100)	Helicobacteraceae (100)	Sulfuricurvum (100)	0	0	0	0	0	0	0	0	0	0	0	0	0	0	0	0	0	0	0	0	0	0	0	0	0	0	0	0	0	0	0	0	0	0	0	0	5	1	0	0	0
OTU 501	Bacteria (100)	Gemmatimonadetes (100)	Gemmatimonadetes (100)	Gemmatimonadales (100)	Gemmatimonadaceae (100)	Gemmatimonas (100)	0	0	0	0	0	0	0	0	0	0	0	0	0	0	0	0	0	0	0	0	6	0	0	0	0	0	0	0	0	0	1	0	0	5	0	0	2	1	1	0	0
OTU 502	Bacteria (100)	Bacteroidetes (100)	Cytophagia (100)	Cytophagales (100)	Cytophagaceae (100)	Pontibacter (100)	0	0	0	0	0	0	0	0	0	0	0	0	0	0	0	0	0	0	0	0	0	0	0	0	0	0	0	0	0	0	5	0	0	0	0	0	0	0	12	0	0
OTU 503	Bacteria (99)	Bacteroidetes (98)	Sphingobacteriia (69)	Sphingobacteriales (69)	Chitinophagaceae (31)	Taibaiella (30)	0	0	0	0	0	0	0	0	0	0	0	0	0	0	0	0	0	0	0	0	0	0	0	0	0	0	0	0	0	0	1	0	0	4	0	0	0	0	0	0	0
OTU 504	Bacteria (100)	Actinobacteria (100)	Thermoleophilia (100)	Gaiellales (100)	Gaiellaceae (100)	Gaiella (100)	0	0	0	0	0	0	0	0	0	0	0	2	0	1	0	0	8	0	0	0	0	0	5	0	0	0	0	0	0	0	0	0	0	0	0	0	0	0	3	0	0
OTU 505	Bacteria (100)	Firmicutes (99)	Bacilli (98)	Bacillales (97)	Paenibacillaceae (59)	Fontibacillus (35)	0	0	0	0	0	0	0	0	0	0	0	0	0	0	0	0	0	0	0	0	0	0	0	0	0	3	1	0	0	1	0	0	0	0	0	0	0	0	0	0	0
OTU 506	Bacteria (100)	Proteobacteria (97)	Deltaproteobacteria (95)	Bdellovibrionales (95)	Bacteriovoracaceae (95)	Peredibacter (94)	0	0	0	0	3	1	0	0	0	0	0	0	0	0	0	0	0	0	0	0	0	0	0	0	0	0	0	0	0	0	0	0	0	0	0	0	0	0	0	0	0
OTU 507	Bacteria (100)	Proteobacteria (100)	Deltaproteobacteria (100)	Myxococcales (100)	Haliangiaceae (75)	Haliangium (75)	0	0	0	0	1	0	0	0	0	0	0	0	0	0	0	0	0	0	0	0	0	0	0	0	0	0	0	0	0	0	0	0	0	0	0	0	0	7	0	0	0
OTU 508	Bacteria (100)	Candidate division OP3 (95)	unclassified	unclassified	unclassified	unclassified	0	0	0	1	0	0	0	0	0	0	0	0	0	0	0	0	0	0	0	0	0	0	0	0	0	0	0	0	0	0	0	0	0	0	0	0	0	0	0	0	0
OTU 509	Bacteria (100)	Planctomycetes (100)	Planctomycetacia (99)	Planctomycetales (99)	Planctomycetaceae (99)	Isosphaera (99)	0	0	0	0	0	0	0	0	0	0	0	0	0	0	0	0	0	0	0	0	0	0	0	0	0	0	0	0	0	0	0	0	0	0	4	3	0	0	0	0	0
OTU 510	Bacteria (100)	Proteobacteria (99)	Betaproteobacteria (81)	Neisseriales (28)	Neisseriaceae (28)	Rivicola (27)	0	0	0	0	1	1	0	0	0	0	0	0	0	0	0	0	0	0	0	0	0	0	0	0	0	0	0	0	0	0	0	0	0	0	0	0	0	0	0	0	0
OTU 511	Bacteria (100)	Proteobacteria (100)	Alphaproteobacteria (100)	Rhodospirillales (100)	Acetobacteraceae (100)	Acidiphilium (41)	0	2	0	0	0	0	0	0	0	0	0	3	0	0	0	0	0	1	0	0	0	0	0	0	0	0	0	0	0	0	0	0	7	0	0	0	0	0	0	0	0
OTU 512	Bacteria (100)	Acidobacteria (100)	Acidobacteria (100)	Subgroup 4 (100)	Unknown Family (100)	Blastocatella (100)	0	1	0	0	2	1	0	0	1	0	0	0	0	0	0	0	3	0	6	0	1	0	0	0	0	0	0	0	0	0	0	0	2	0	0	0	0	0	6	0	0
OTU 513	Bacteria (100)	Bacteroidetes (100)	Sphingobacteriia (100)	Sphingobacteriales (100)	env.OPS 17 (100)	unclassified	0	0	0	0	1	0	0	0	0	0	0	0	0	0	0	0	0	0	0	0	0	0	0	0	0	0	0	0	0	0	0	0	0	0	0	0	0	10	0	0	0
OTU 514	Bacteria (100)	Proteobacteria (100)	Alphaproteobacteria (100)	BF195 (18)	unclassified	unclassified	0	0	0	0	1	2	0	0	0	0	0	0	0	0	0	0	0	0	0	0	0	1	0	0	0	0	0	0	0	0	0	0	0	0	0	0	0	0	0	0	0
OTU 515	Bacteria (100)	Proteobacteria (100)	Betaproteobacteria (100)	TRA3-20 (98)	unclassified	unclassified	0	0	0	1	1	2	0	0	0	0	0	0	0	0	0	0	0	0	0	0	0	1	0	0	0	0	0	0	0	0	0	0	0	0	0	0	0	2	1	0	1
OTU 516	Bacteria (100)	Planctomycetes (100)	Pla4 lineage (93)	unclassified	unclassified	unclassified	0	0	0	0	1	1	0	0	0	0	0	0	0	0	0	0	0	0	0	0	0	0	0	0	0	0	0	0	0	0	0	0	0	0	0	0	0	0	1	0	0
OTU 517	Bacteria (100)	Actinobacteria (100)	Actinobacteria (100)	Propionibacteriales (100)	Nocardioidaceae (100)	Marmoricola (98)	0	0	0	0	1	0	0	0	0	0	0	0	0	0	0	0	0	0	0	0	0	0	0	0	2	0	2	0	0	2	0	0	1	1	1	0	0	0	0	2	0
OTU 518	Bacteria (100)	Firmicutes (100)	Bacilli (100)	Bacillales (100)	Alicyclobacillaceae (100)	Tumebacillus (100)	0	1	0	1	1	0	0	0	0	2	0	0	0	0	0	0	0	0	6	5	1	0	0	0	0	0	1	1	0	0	0	0	3	0	0	0	0	1	0	0	0
OTU 519	Bacteria (100)	Firmicutes (100)	Bacilli (100)	Bacillales (100)	Alicyclobacillaceae (100)	Tumebacillus (100)	0	0	3	0	0	0	0	0	0	0	1	2	0	0	0	0	0	0	1	3	0	0	0	0	0	0	0	0	1	0	1	0	0	0	0	0	0	6	0	1	1
OTU 520	Bacteria (100)	Firmicutes (100)	Bacilli (99)	Bacillales (99)	Paenibacillaceae (99)	Paenibacillus (87)	0	0	0	0	0	0	0	0	0	0	0	0	0	0	0	0	0	0	0	1	0	0	0	0	1	0	6	0	0	0	0	0	0	0	0	0	0	0	0	0	0
OTU 521	Bacteria (100)	Proteobacteria (100)	Betaproteobacteria (100)	Burkholderiales (100)	Alcaligenaceae (100)	GKS98 freshwater group (97)	0	0	0	0	0	0	0	0	0	0	0	0	0	0	0	11	0	0	0	0	0	0	0	0	0	0	0	0	0	0	0	0	0	1	0	0	0	0	0	3	0
OTU 522	Bacteria (100)	Planctomycetes (100)	Planctomycetacia (100)	Planctomycetales (100)	Planctomycetaceae (100)	Pir4 lineage (74)	0	0	0	0	0	0	0	3	0	0	0	0	0	0	0	0	0	0	4	1	0	0	0	0	0	0	0	0	0	0	0	0	0	0	0	0	0	0	0	0	0
OTU 523	Bacteria (100)	Actinobacteria (100)	Actinobacteria (100)	Frankiales (98)	Acidothermaceae (98)	Acidothermus (98)	0	0	0	0	0	0	0	0	0	5	0	0	0	0	0	0	0	0	0	0	0	0	0	0	0	0	0	2	1	0	0	1	0	0	0	0	0	0	0	2	0
OTU 524	Bacteria (100)	Proteobacteria (100)	Betaproteobacteria (100)	SC-I-84 (99)	unclassified	unclassified	1	0	0	1	1	3	0	0	0	0	0	0	0	0	0	0	0	0	0	0	0	0	0	0	0	0	0	0	0	0	0	0	0	0	0	0	0	1	0	0	0
OTU 525	Bacteria (100)	Firmicutes (100)	Bacilli (100)	Bacillales (96)	Planococcaceae (86)	Psychrobacillus (23)	0	0	0	0	0	0	0	0	0	0	0	0	0	0	0	0	0	0	0	0	0	0	0	0	0	0	0	1	0	0	0	0	0	0	0	0	0	0	0	0	0
OTU 526	Bacteria (100)	Planctomycetes (100)	Planctomycetacia (100)	Planctomycetales (100)	Planctomycetaceae (100)	Pirellula (100)	0	0	0	0	1	0	0	1	0	0	1	2	0	0	0	0	0	0	2	5	0	0	0	0	0	0	0	0	0	0	0	0	0	0	2	1	0	0	0	0	0
OTU 527	Bacteria (100)	Actinobacteria (100)	Actinobacteria (100)	Micromonosporales (100)	Micromonosporaceae (100)	Dactylosporangium (100)	0	1	3	0	0	0	0	0	0	0	0	0	0	0	0	0	0	0	1	0	1	0	0	0	0	0	0	0	0	0	0	0	0	0	0	0	0	1	0	0	0
OTU 528	Bacteria (100)	Actinobacteria (100)	Thermoleophilia (100)	Gaiellales (100)	unclassified	unclassified	0	0	1	4	2	1	0	0	0	0	0	0	0	0	0	0	0	0	0	0	1	0	0	0	0	0	0	0	0	0	3	0	0	0	0	0	0	0	5	0	0
OTU 529	Archaea (88)	Woesearchaeota (DHVEG-6) (87)	unclassified	unclassified	unclassified	unclassified	10	0	0	0	0	0	0	0	0	0	0	0	0	0	0	0	0	0	0	0	0	0	0	0	0	0	0	0	0	0	0	0	0	0	0	0	0	0	0	0	0
OTU 530	Bacteria (100)	Bacteroidetes (100)	Sphingobacteriia (100)	Sphingobacteriales (100)	env.OPS 17 (100)	unclassified	0	0	5	0	0	0	0	0	0	0	0	0	0	0	0	0	0	0	0	0	0	0	0	0	0	0	0	0	0	0	0	0	0	0	0	0	0	0	0	0	0
OTU 531	Bacteria (100)	Proteobacteria (99)	Deltaproteobacteria (94)	Sh765B-TzT-29 (94)	unclassified	unclassified	0	6	0	0	1	0	0	0	0	0	0	2	0	0	0	0	0	0	2	0	0	0	0	0	0	0	0	0	0	0	0	0	0	0	0	0	0	0	0	0	0
OTU 532	Bacteria (100)	TM6 (100)	unclassified	unclassified	unclassified	unclassified	0	0	0	0	0	0	0	0	0	0	0	1	0	0	0	0	0	0	0	0	0	0	0	0	0	0	0	0	0	0	0	0	0	0	10	4	0	0	0	0	0
OTU 533	Bacteria (100)	Planctomycetes (100)	Planctomycetacia (100)	Planctomycetales (100)	Planctomycetaceae (100)	Gemmata (100)	0	0	0	0	0	0	0	0	0	0	0	0	0	0	0	0	0	0	0	0	0	0	0	0	0	0	0	0	0	0	0	0	0	0	6	0	0	0	0	0	0
OTU 534	Bacteria (100)	Bacteroidetes (100)	Cytophagia (100)	Cytophagales (100)	Cyclobacteriaceae (100)	Algoriphagus (100)	0	0	0	0	0	0	0	0	0	0	0	0	0	0	0	0	0	0	0	0	0	0	0	0	0	0	0	5	0	0	0	0	0	0	0	0	0	0	0	0	0
OTU 535	Bacteria (100)	Parcubacteria (99)	unclassified	unclassified	unclassified	unclassified	2	0	0	3	0	0	0	0	0	0	0	0	0	0	0	0	0	0	0	0	0	0	0	0	0	0	0	0	0	0	0	0	0	0	0	0	0	0	0	0	0
OTU 536	Bacteria (100)	Acidobacteria (100)	Acidobacteria (100)	Acidobacteriales (100)	Acidobacteriaceae (Subgroup 1) (100)	Acidobacterium (76)	0	0	0	0	0	0	0	0	0	0	0	0	0	0	0	0	0	0	0	0	0	0	0	0	0	2	0	0	0	0	0	0	1	0	0	0	0	0	0	8	0
OTU 537	Bacteria (100)	Proteobacteria (100)	Alphaproteobacteria (100)	DB1-14 (97)	unclassified	unclassified	0	0	0	0	0	0	0	0	0	0	0	0	0	0	0	0	0	0	0	0	0	0	0	0	0	0	0	0	0	0	0	0	1	0	0	0	0	0	5	0	0
OTU 538	Bacteria (100)	Proteobacteria (100)	Betaproteobacteria (100)	Burkholderiales (50)	CM1G08 (18)	unclassified	0	0	0	0	0	0	0	0	0	0	0	0	0	0	0	8	0	0	0	0	0	0	0	0	1	0	0	0	0	0	3	0	0	1	0	0	0	0	0	0	0
OTU 539	Bacteria (100)	Cyanobacteria (100)	Melainabacteria (100)	Obscuribacterales (100)	unclassified	unclassified	0	0	0	0	0	0	0	0	0	0	0	0	0	0	0	0	0	0	0	0	0	0	0	0	0	0	1	0	0	0	0	5	0	0	7	3	0	0	0	0	0
OTU 540	Bacteria (100)	Cyanobacteria (100)	Melainabacteria (100)	Caenarcaniphilales (100)	unclassified	unclassified	0	1	0	0	0	0	0	0	0	0	0	3	0	0	0	0	0	0	0	0	0	0	0	0	0	0	0	0	0	0	0	4	1	0	0	2	0	0	0	0	0
OTU 541	Bacteria (100)	Fusobacteria (100)	Fusobacteriia (100)	Fusobacteriales (100)	Fusobacteriaceae (98)	Fusobacterium (96)	0	0	0	0	0	0	0	0	0	0	0	0	0	0	0	0	0	0	0	0	0	0	0	0	0	0	0	0	0	3	0	2	0	0	0	0	0	0	0	0	0
OTU 542	Bacteria (100)	Planctomycetes (100)	Planctomycetacia (100)	Planctomycetales (100)	Planctomycetaceae (100)	Pir4 lineage (96)	0	0	0	0	0	1	0	0	0	0	0	0	0	0	0	0	0	0	0	0	0	0	0	0	0	0	0	0	0	0	0	1	1	0	0	0	0	0	0	0	0
OTU 543	Bacteria (100)	Actinobacteria (100)	Actinobacteria (100)	Corynebacteriales (100)	Nocardiaceae (100)	Nocardia (100)	0	0	0	0	0	0	0	0	0	0	0	1	0	1	0	0	0	0	0	0	0	1	0	6	0	0	0	0	0	0	0	0	0	0	0	0	0	0	0	0	0
OTU 544	Bacteria (100)	Acidobacteria (100)	Acidobacteria (100)	Acidobacteriales (100)	Acidobacteriaceae (Subgroup 1) (100)	Granulicella (100)	2	0	0	0	0	0	0	0	0	0	0	0	0	1	0	0	0	0	0	0	0	0	0	0	0	0	0	0	0	0	0	0	0	0	0	0	0	0	0	0	0
OTU 545	Bacteria (99)	Planctomycetes (99)	SGST604 (85)	unclassified	unclassified	unclassified	0	0	0	0	0	0	0	0	0	0	0	0	0	0	0	0	0	0	0	0	0	0	6	0	0	0	0	0	0	0	0	0	0	0	0	0	0	0	0	0	0
OTU 546	Bacteria (100)	Proteobacteria (100)	Deltaproteobacteria (100)	Bdellovibrionales (100)	Bdellovibrionaceae (100)	Bdellovibrio (100)	0	0	0	0	0	0	0	0	0	0	0	0	0	0	0	0	0	0	0	0	0	0	6	0	0	0	0	0	0	0	0	0	0	0	0	0	0	0	0	0	0
OTU 547	Bacteria (100)	Actinobacteria (100)	Thermoleophilia (100)	Solirubrobacterales (100)	0319-6M6 (100)	unclassified	0	1	0	5	1	0	0	0	0	0	0	0	0	0	0	0	0	0	0	0	0	0	0	0	0	0	0	0	0	0	5	0	0	0	0	0	1	1	1	0	0
OTU 548	Bacteria (100)	Proteobacteria (100)	Betaproteobacteria (100)	TRA3-20 (100)	unclassified	unclassified	0	0	0	0	0	0	0	0	0	0	2	3	0	0	0	0	0	0	0	0	0	0	0	0	0	0	0	0	0	0	0	0	0	0	0	0	0	0	15	0	0
OTU 549	Bacteria (100)	Proteobacteria (99)	Deltaproteobacteria (99)	Oligoflexales (99)	unclassified	unclassified	0	0	0	0	4	9	0	0	0	0	0	0	0	0	0	0	0	0	0	0	0	0	0	0	0	0	0	0	0	0	0	0	0	0	0	0	0	0	0	0	0
OTU 550	Bacteria (100)	Proteobacteria (100)	Gammaproteobacteria (100)	Pseudomonadales (98)	Moraxellaceae (98)	Moraxella (95)	0	0	0	0	0	0	0	0	0	0	0	0	0	3	0	0	0	0	0	0	0	0	0	0	0	0	0	0	2	0	0	0	0	0	0	0	0	0	0	0	0
OTU 551	Bacteria (100)	Planctomycetes (100)	Planctomycetacia (100)	Planctomycetales (100)	Planctomycetaceae (100)	Planctomyces (100)	0	0	0	0	0	0	0	0	0	0	0	0	0	0	0	0	0	0	0	0	0	0	0	0	0	0	0	0	0	0	0	0	6	0	0	0	0	0	0	0	0
OTU 552	Bacteria (100)	Proteobacteria (94)	Deltaproteobacteria (67)	GR-WP33-30 (29)	unclassified	unclassified	0	0	0	0	1	0	0	0	0	0	0	0	0	0	0	0	0	0	0	0	0	0	6	0	0	0	0	0	0	0	0	0	0	0	0	0	0	0	0	0	0
OTU 553	Bacteria (100)	Planctomycetes (100)	OM190 (100)	unclassified	unclassified	unclassified	0	0	0	0	0	0	0	0	0	0	0	0	0	0	0	0	0	0	0	0	0	0	0	0	0	0	0	0	0	0	0	0	6	0	0	1	0	0	0	0	0
OTU 554	Bacteria (100)	Proteobacteria (97)	Deltaproteobacteria (97)	Desulfurellales (97)	Desulfurellaceae (97)	unclassified	0	0	0	0	0	0	0	0	0	0	0	1	0	0	0	0	0	0	0	3	0	0	0	0	0	0	0	0	0	0	0	0	0	0	0	0	0	0	0	0	0
OTU 555	Bacteria (100)	Proteobacteria (99)	Deltaproteobacteria (99)	DTB120 (98)	unclassified	unclassified	0	0	0	0	0	0	0	0	0	1	0	0	2	1	0	0	0	0	0	0	1	0	0	0	0	0	0	0	0	0	0	0	0	0	0	0	0	0	0	0	1
OTU 556	Bacteria (100)	Planctomycetes (91)	Phycisphaerae (90)	S-70 (62)	unclassified	unclassified	0	0	0	0	0	0	0	0	0	0	0	4	0	0	0	0	0	0	0	0	0	0	0	0	0	0	0	0	0	0	0	0	1	0	0	1	0	0	0	0	0
OTU 557	Bacteria (100)	Cyanobacteria (77)	Melainabacteria (68)	Caenarcaniphilales (68)	unclassified	unclassified	0	0	1	0	0	0	0	0	0	0	2	0	0	0	0	0	0	0	5	2	0	0	0	0	0	0	0	0	0	0	0	0	0	0	0	0	0	0	0	0	0
OTU 558	Bacteria (100)	Planctomycetes (100)	Phycisphaerae (100)	CCM11a (100)	unclassified	unclassified	0	0	0	0	0	0	0	0	0	0	0	4	0	0	0	0	0	0	0	0	0	0	0	0	0	0	0	0	0	0	0	0	1	0	0	0	0	0	1	0	0
OTU 559	Bacteria (100)	Planctomycetes (100)	Phycisphaerae (100)	Phycisphaerales (100)	Phycisphaeraceae (100)	SM1A02 (100)	0	2	2	0	0	0	0	0	0	0	0	1	0	0	0	0	0	0	1	0	0	0	0	0	0	0	0	0	0	0	0	1	2	0	0	2	0	0	0	0	0
OTU 560	Bacteria (99)	Planctomycetes (94)	Phycisphaerae (94)	Phycisphaerales (94)	Phycisphaeraceae (94)	SM1A02 (91)	0	0	0	0	0	0	0	0	0	0	0	0	0	0	0	0	0	0	0	0	0	0	0	0	0	0	0	0	0	0	0	0	0	0	0	0	0	0	5	0	0
OTU 561	Bacteria (100)	Actinobacteria (100)	Thermoleophilia (100)	Solirubrobacterales (100)	480-2 (100)	unclassified	0	0	0	1	1	4	0	0	0	0	0	0	0	0	0	0	0	0	0	0	0	0	0	0	0	1	0	0	0	0	0	0	0	1	0	0	0	0	0	0	0
OTU 562	Bacteria (100)	Acidobacteria (100)	Acidobacteria (100)	Subgroup 6 (100)	unclassified	unclassified	0	0	0	0	5	3	0	0	0	0	0	1	0	0	0	0	0	0	0	0	0	0	0	0	0	0	0	0	0	0	0	0	0	0	0	0	0	0	0	0	0
OTU 563	Bacteria (100)	Parcubacteria (93)	unclassified	unclassified	unclassified	unclassified	5	0	0	0	0	0	0	0	0	0	0	0	0	0	0	0	0	0	0	0	0	0	0	0	0	0	0	0	0	0	0	0	0	0	0	0	0	0	0	0	0
OTU 564	Bacteria (100)	Actinobacteria (100)	Thermoleophilia (100)	Solirubrobacterales (100)	480-2 (100)	unclassified	0	0	0	12	6	4	0	0	0	1	0	0	0	0	0	0	0	0	0	0	0	2	1	1	0	0	0	0	0	0	1	0	0	0	0	0	0	0	0	0	0
OTU 565	Bacteria (100)	Planctomycetes (100)	Planctomycetacia (100)	Planctomycetales (100)	Planctomycetaceae (100)	Planctomyces (100)	0	0	0	0	0	0	0	0	0	0	0	0	0	0	0	0	0	0	0	0	0	0	0	0	0	0	0	0	0	0	0	0	1	0	2	1	0	0	0	0	0
OTU 566	Bacteria (100)	Proteobacteria (75)	Deltaproteobacteria (53)	Oligoflexales (44)	unclassified	unclassified	0	0	0	0	0	1	0	0	0	0	0	0	0	0	0	0	0	0	0	0	0	0	0	0	0	0	0	0	0	0	0	0	0	0	0	0	0	0	0	0	0
OTU 567	Bacteria (96)	Proteobacteria (89)	Gammaproteobacteria (84)	NKB5 (25)	unclassified	unclassified	0	0	0	0	1	0	0	0	0	0	0	0	0	0	0	0	0	0	0	0	0	0	0	0	0	0	0	0	0	0	0	0	0	0	0	0	0	0	0	0	0
OTU 568	Bacteria (96)	Planctomycetes (85)	Planctomycetacia (79)	Planctomycetales (79)	Planctomycetaceae (79)	unclassified	0	0	0	0	0	0	0	0	0	0	0	0	0	0	0	0	0	0	0	0	0	0	0	0	0	0	0	0	0	0	0	0	0	0	4	3	0	0	0	0	0
OTU 569	Bacteria (100)	Actinobacteria (100)	Thermoleophilia (100)	Solirubrobacterales (100)	Patulibacteraceae (100)	Patulibacter (100)	0	0	0	0	0	0	0	0	0	0	0	0	0	0	0	0	0	0	0	0	0	5	0	0	0	0	0	0	0	0	0	0	0	0	0	0	0	0	0	0	0
OTU 570	Bacteria (100)	Firmicutes (100)	Clostridia (100)	Clostridiales (100)	Family XI (100)	Finegoldia (100)	1	0	0	0	0	0	0	0	0	0	0	0	0	0	0	0	0	0	0	0	0	0	0	1	0	1	1	0	0	2	0	1	0	0	0	0	0	0	0	0	0
OTU 571	Bacteria (100)	Proteobacteria (100)	Alphaproteobacteria (100)	Sphingomonadales (100)	Sphingomonadaceae (100)	Sphingomonas (100)	0	0	0	0	0	0	0	0	5	0	0	0	0	0	0	0	0	0	0	0	0	0	0	0	0	0	0	0	0	0	0	0	0	0	0	0	0	1	0	0	0
OTU 572	Bacteria (100)	Aminicenantes (100)	unclassified	unclassified	unclassified	unclassified	0	0	0	0	0	0	0	0	0	0	0	0	0	0	0	0	0	0	0	0	0	0	0	0	0	0	0	0	0	0	0	0	0	0	0	0	4	1	0	0	0
OTU 573	Bacteria (100)	Bacteroidetes (100)	Flavobacteriia (100)	Flavobacteriales (100)	Flavobacteriaceae (100)	Bergeyella (100)	3	0	0	0	0	0	0	0	0	0	0	0	0	0	0	0	0	0	0	0	0	0	0	0	0	1	1	0	0	0	0	0	0	0	0	0	0	0	0	0	0
OTU 574	Bacteria (100)	Proteobacteria (100)	Deltaproteobacteria (100)	Desulfobacterales (100)	Desulfobulbaceae (100)	Desulfocapsa (100)	0	0	0	8	0	0	0	0	0	0	0	0	0	0	0	0	0	0	0	0	0	0	0	0	0	0	0	0	0	0	0	0	0	0	0	0	0	0	0	0	0
OTU 575	Bacteria (100)	Cyanobacteria (100)	Chloroplast (100)	unclassified	unclassified	unclassified	0	0	0	0	0	0	0	0	0	0	39	0	0	0	0	0	0	0	0	0	0	0	0	0	0	0	0	0	0	0	0	0	0	0	0	0	0	0	0	0	0
OTU 576	Bacteria (100)	Proteobacteria (76)	Alphaproteobacteria (68)	Rickettsiales (58)	SM2D12 (41)	unclassified	0	0	0	0	0	1	0	0	0	0	0	0	0	0	0	0	0	0	0	0	0	0	0	0	0	0	0	0	0	0	0	0	0	0	0	0	0	0	0	0	0
OTU 577	Bacteria (100)	Nitrospirae (93)	Nitrospira (93)	Nitrospirales (93)	Nitrospiraceae (93)	Leptospirillum (93)	0	0	0	0	0	0	0	0	0	0	0	0	0	0	0	0	0	0	0	0	0	0	0	0	0	0	0	0	0	0	0	0	0	0	0	0	0	0	0	0	0
OTU 578	Bacteria (100)	Firmicutes (100)	Bacilli (100)	Bacillales (100)	Bacillaceae (84)	Bacillus (73)	0	0	0	0	0	0	0	0	0	0	0	0	0	0	0	0	0	0	0	0	0	0	0	0	0	0	0	0	0	1	0	5	1	0	0	0	0	0	0	0	0
OTU 579	Bacteria (100)	Proteobacteria (100)	Alphaproteobacteria (100)	Rhizobiales (100)	Hyphomicrobiaceae (89)	Pedomicrobium (80)	0	0	0	0	2	1	0	0	0	0	0	0	0	0	0	0	0	0	0	0	0	0	0	0	0	0	0	0	0	0	0	0	0	0	0	0	0	0	0	0	0
OTU 580	Bacteria (100)	Proteobacteria (99)	Alphaproteobacteria (98)	Rhodospirillales (83)	Rhodospirillaceae (73)	Magnetospira (50)	0	7	0	0	0	0	0	0	0	0	0	2	0	0	0	0	0	0	0	0	0	0	2	0	0	0	0	0	0	0	0	0	0	0	0	0	0	0	3	0	0
OTU 581	Bacteria (100)	Acidobacteria (100)	Acidobacteria (100)	Subgroup 4 (100)	DS-100 (100)	unclassified	0	0	1	0	0	0	0	0	0	0	0	0	0	0	0	0	0	0	0	0	0	0	0	0	0	0	0	0	0	0	1	0	0	2	0	0	1	0	0	0	0
OTU 582	Bacteria (100)	Planctomycetes (98)	Planctomycetacia (98)	Planctomycetales (98)	Planctomycetaceae (98)	Planctomyces (98)	0	0	0	0	0	0	0	0	0	0	0	0	0	0	0	0	0	0	0	0	0	0	0	0	0	0	0	0	0	0	0	0	0	0	6	2	0	0	0	0	0
OTU 583	Bacteria (100)	Proteobacteria (100)	Gammaproteobacteria (100)	Legionellales (100)	Coxiellaceae (100)	Rickettsiella (100)	0	0	0	0	0	0	0	0	0	0	0	0	0	0	0	2	0	0	0	0	0	0	0	0	0	0	0	0	0	0	0	0	0	3	0	0	0	0	0	0	0
OTU 584	Bacteria (100)	Firmicutes (100)	Clostridia (100)	Clostridiales (100)	Family XI (100)	Anaerococcus (100)	0	0	0	0	0	0	0	0	0	0	0	0	0	0	0	0	0	0	0	0	0	0	0	0	0	0	0	0	1	4	0	2	0	0	0	0	0	0	0	0	0
OTU 585	Bacteria (100)	Planctomycetes (100)	Planctomycetacia (100)	Planctomycetales (100)	Planctomycetaceae (100)	Pirellula (100)	0	0	0	0	0	0	0	0	0	0	0	0	0	0	0	0	0	0	0	0	0	0	0	0	0	0	0	0	0	0	0	5	0	0	0	0	0	0	0	0	0
OTU 586	Archaea (57)	Euryarchaeota (40)	Methanomicrobia (25)	Methanomicrobiales (23)	SMS-sludge-7 (12)	unclassified	0	0	0	0	0	0	0	0	0	0	0	0	0	0	0	0	0	0	1	3	1	0	0	0	0	0	0	0	0	0	0	0	0	0	0	0	1	1	0	0	1
OTU 587	Bacteria (100)	Proteobacteria (100)	Alphaproteobacteria (100)	Rhizobiales (100)	Rhizobiales Incertae Sedis (100)	Rhizomicrobium (100)	0	0	0	1	0	0	0	0	0	0	0	0	0	0	0	0	0	0	0	0	0	0	0	0	0	0	0	0	0	0	0	0	4	0	0	0	0	0	0	0	0
OTU 588	Bacteria (100)	Candidate division OP3 (100)	unclassified	unclassified	unclassified	unclassified	6	0	0	1	0	0	0	0	0	0	1	0	0	0	0	0	0	0	3	3	0	0	0	0	0	0	0	0	0	0	0	0	0	0	0	0	0	0	0	0	0
OTU 589	Bacteria (100)	Candidate division OP3 (100)	unclassified	unclassified	unclassified	unclassified	0	0	0	0	0	0	0	0	0	0	0	0	0	5	0	0	0	0	0	0	0	0	0	0	0	0	0	0	0	0	0	0	0	0	0	0	0	0	0	0	0
OTU 590	Bacteria (100)	Bacteroidetes (100)	Cytophagia (97)	Cytophagales (97)	Cytophagaceae (85)	Sporocytophaga (50)	0	0	0	0	0	0	0	0	0	0	0	0	0	0	2	0	0	0	0	0	0	0	0	0	0	0	0	0	0	0	0	0	7	0	0	0	0	0	0	0	0
OTU 591	Bacteria (100)	Planctomycetes (100)	Planctomycetacia (100)	Planctomycetales (100)	Planctomycetaceae (100)	Planctomyces (100)	0	0	0	0	0	0	0	4	0	0	0	0	0	0	2	0	0	0	0	0	0	0	0	0	0	0	0	1	0	0	0	0	0	0	3	2	0	0	1	0	0
OTU 592	Bacteria (100)	Omnitrophica (100)	NPL-UPA2 (97)	unclassified	unclassified	unclassified	0	0	0	0	0	1	0	0	0	0	0	0	0	0	0	0	0	0	0	0	0	0	0	0	0	0	0	0	0	0	0	0	0	0	0	0	0	0	1	0	0
OTU 593	Bacteria (98)	Proteobacteria (98)	Deltaproteobacteria (98)	Bdellovibrionales (98)	Bacteriovoracaceae (98)	Peredibacter (98)	0	1	0	0	0	0	0	0	0	0	0	0	0	0	0	0	0	4	0	0	0	0	0	0	0	0	0	0	0	0	1	0	0	0	0	0	0	0	0	5	0
OTU 594	Bacteria (98)	Nitrospirae (18)	Nitrospira (18)	Nitrospirales (18)	MIZ14 (9)	unclassified	0	0	0	0	1	0	0	0	0	2	0	0	0	0	0	0	0	0	0	0	0	0	5	0	0	0	0	0	0	0	0	0	0	0	0	0	0	0	1	0	0
OTU 595	Bacteria (100)	Firmicutes (100)	Bacilli (100)	Bacillales (100)	Paenibacillaceae (98)	Paenibacillus (97)	0	0	0	0	0	0	0	0	0	0	0	0	0	0	0	0	0	0	1	1	0	0	0	0	1	0	0	0	0	0	0	0	0	0	0	0	1	0	0	1	0
OTU 596	Bacteria (100)	Proteobacteria (99)	Deltaproteobacteria (98)	Oligoflexales (98)	unclassified	unclassified	0	0	0	0	0	0	0	0	0	0	0	0	0	0	0	0	0	0	0	0	0	0	1	0	0	0	0	0	0	0	0	0	0	0	0	1	0	0	1	0	0
OTU 597	Bacteria (100)	Parcubacteria (99)	unclassified	unclassified	unclassified	unclassified	0	0	0	0	1	0	0	0	0	0	1	0	1	3	0	0	0	0	0	0	0	0	0	0	0	0	0	0	0	0	0	0	0	0	0	0	0	1	0	0	3
OTU 598	Bacteria (100)	Bacteroidetes (100)	Sphingobacteriia (100)	Sphingobacteriales (100)	NS11-12 marine group (100)	unclassified	0	0	0	0	0	0	0	0	0	0	1	0	0	0	0	0	0	0	0	0	0	0	0	0	1	0	0	1	0	0	5	0	0	0	0	0	0	0	0	2	0
OTU 599	Bacteria (100)	Verrucomicrobia (100)	Spartobacteria (100)	Chthoniobacterales (100)	DA101 soil group (100)	unclassified	0	1	0	3	3	3	0	0	0	0	0	0	0	0	0	0	0	0	0	0	0	0	0	0	0	0	0	0	0	0	0	0	0	0	0	0	0	0	0	0	0
OTU 600	Bacteria (100)	Proteobacteria (100)	Alphaproteobacteria (100)	Rhizobiales (100)	Methylobacteriaceae (100)	Microvirga (100)	0	0	3	1	0	0	0	0	0	0	0	0	0	0	0	0	0	0	0	0	9	0	0	0	0	0	0	0	0	1	2	0	0	3	0	0	4	1	8	0	0
OTU 601	Bacteria (100)	Firmicutes (100)	Bacilli (100)	Bacillales (100)	Thermoactinomycetaceae (100)	Thermoflavimicrobium (100)	0	0	0	0	0	0	0	0	0	0	0	0	0	0	0	0	0	0	2	1	0	0	0	0	0	0	0	0	0	0	0	0	3	0	0	0	0	0	0	0	0
OTU 602	Bacteria (100)	Planctomycetes (100)	Planctomycetacia (100)	Planctomycetales (100)	Planctomycetaceae (100)	Pir4 lineage (95)	0	0	1	0	0	0	0	0	0	0	1	0	0	0	0	0	0	0	0	1	0	0	0	0	0	0	0	0	0	0	0	0	0	0	2	1	0	0	0	0	0
OTU 603	Bacteria (100)	Proteobacteria (100)	Alphaproteobacteria (100)	Rhizobiales (100)	Rhizobiaceae (100)	Shinella (54)	0	0	0	0	0	0	0	1	0	0	0	0	0	0	0	0	3	0	0	0	0	0	0	0	0	2	0	0	0	2	0	0	0	0	0	0	0	0	0	1	2
OTU 604	Bacteria (100)	Planctomycetes (100)	vadinHA49 (100)	unclassified	unclassified	unclassified	0	0	3	0	0	0	0	0	0	0	0	0	0	0	0	0	0	0	0	0	0	0	0	0	0	0	0	0	0	0	0	0	0	0	0	0	0	0	0	0	0
OTU 605	Bacteria (100)	Proteobacteria (100)	Deltaproteobacteria (100)	Bdellovibrionales (100)	Bdellovibrionaceae (100)	Bdellovibrio (100)	0	2	3	0	0	0	2	0	0	0	0	3	0	0	0	0	0	0	2	0	0	0	0	0	0	0	0	0	0	0	0	0	1	0	0	0	0	0	0	0	0
OTU 606	Bacteria (100)	Proteobacteria (100)	Deltaproteobacteria (100)	Myxococcales (100)	Haliangiaceae (100)	Haliangium (100)	0	1	0	0	1	0	0	0	0	0	1	0	0	0	0	0	0	0	0	0	1	0	0	0	0	0	0	0	0	0	0	0	0	0	0	1	0	1	1	0	1
OTU 607	Bacteria (100)	Proteobacteria (100)	Deltaproteobacteria (100)	Bdellovibrionales (100)	Bdellovibrionaceae (100)	Bdellovibrio (100)	0	0	0	0	0	0	0	0	0	0	0	0	0	0	0	0	0	0	1	3	0	0	0	0	0	0	0	0	0	0	0	0	0	0	0	0	0	0	0	0	1
OTU 608	Bacteria (100)	Planctomycetes (99)	Planctomycetacia (99)	Planctomycetales (99)	Planctomycetaceae (99)	Pir3 lineage (35)	0	0	0	0	0	0	0	0	0	0	0	0	0	0	0	0	0	0	1	7	0	0	0	0	0	0	2	0	0	0	0	0	3	0	2	2	0	0	0	0	0
OTU 609	Bacteria (100)	Proteobacteria (100)	Deltaproteobacteria (100)	Myxococcales (100)	Cystobacteraceae (70)	Stigmatella (29)	0	0	0	0	1	1	0	0	0	0	0	0	0	0	0	0	0	0	1	0	0	0	0	0	0	0	0	0	0	0	0	0	0	0	0	0	0	0	0	0	0
OTU 610	Bacteria (100)	Proteobacteria (99)	Betaproteobacteria (97)	Rhodocyclales (17)	Rhodocyclaceae (17)	Quatrionicoccus (14)	0	0	0	0	2	1	0	0	0	0	0	0	0	0	0	0	0	0	0	0	0	0	0	0	0	0	0	0	0	0	0	0	0	0	0	0	0	0	0	0	0
OTU 611	Bacteria (100)	Proteobacteria (100)	Gammaproteobacteria (100)	Legionellales (100)	Legionellaceae (100)	Legionella (100)	5	4	0	0	0	0	0	0	0	0	0	0	0	0	3	0	3	1	0	0	0	0	0	0	0	0	0	0	0	0	0	0	0	0	3	1	0	0	0	0	0
OTU 612	Bacteria (100)	Proteobacteria (100)	Gammaproteobacteria (100)	Legionellales (100)	Legionellaceae (100)	Legionella (100)	0	0	0	0	0	1	0	1	0	3	0	0	1	0	0	0	0	0	2	0	0	0	0	0	0	0	0	0	0	0	0	0	0	0	1	1	0	0	0	0	0
OTU 613	Bacteria (100)	Parcubacteria (100)	unclassified	unclassified	unclassified	unclassified	0	0	0	0	0	0	0	0	0	0	0	0	0	0	0	0	0	0	0	0	0	0	6	0	0	0	0	0	0	0	0	0	0	0	0	0	0	0	0	0	0
OTU 614	Bacteria (100)	Proteobacteria (99)	Gammaproteobacteria (96)	NKB5 (29)	unclassified	unclassified	0	0	0	0	0	0	0	0	0	0	0	0	0	0	0	0	0	0	0	0	0	0	0	0	0	3	0	0	0	0	0	0	0	0	1	1	0	0	0	0	0
OTU 615	Bacteria (100)	Actinobacteria (100)	Acidimicrobiia (99)	Acidimicrobiales (99)	Iamiaceae (85)	Iamia (85)	0	0	0	1	0	0	0	0	0	0	0	0	0	0	0	3	0	0	0	0	0	0	1	0	0	0	0	0	0	0	2	0	0	4	0	0	0	0	0	0	0
OTU 616	Bacteria (97)	Planctomycetes (81)	Phycisphaerae (80)	Phycisphaerales (79)	Phycisphaeraceae (79)	I-8 (42)	0	0	0	0	0	0	0	0	0	0	0	0	0	0	0	0	0	0	0	0	0	0	0	0	0	0	0	0	0	0	0	0	3	0	2	0	0	0	0	0	0
OTU 617	Bacteria (100)	Actinobacteria (100)	Acidimicrobiia (100)	Acidimicrobiales (100)	Acidimicrobiaceae (100)	CL500-29 marine group (100)	1	0	0	0	0	0	2	0	0	0	0	0	0	0	0	0	0	0	0	0	0	0	0	0	0	0	0	0	0	0	0	0	0	3	0	0	0	0	0	0	0
OTU 618	Bacteria (100)	Proteobacteria (100)	Alphaproteobacteria (100)	Rickettsiales (100)	Rickettsiales Incertae Sedis (100)	Candidatus Captivus (100)	0	0	0	0	0	0	0	4	0	0	0	0	0	0	0	0	0	0	0	0	0	0	0	0	0	0	0	0	0	0	1	0	0	0	0	0	0	0	0	0	0
OTU 619	Bacteria (100)	Planctomycetes (100)	OM190 (95)	unclassified	unclassified	unclassified	0	0	0	0	1	0	0	0	0	0	0	2	0	0	0	0	0	0	0	0	0	0	0	0	0	0	0	0	0	0	0	0	0	0	0	0	0	0	5	0	0
OTU 620	Bacteria (100)	Parcubacteria (99)	unclassified	unclassified	unclassified	unclassified	0	0	0	16	0	0	0	0	0	0	0	0	0	0	0	0	0	0	0	0	0	0	0	0	0	0	0	0	0	0	0	0	0	0	0	0	0	0	0	0	0
OTU 621	Bacteria (100)	Proteobacteria (100)	Gammaproteobacteria (100)	Xanthomonadales (100)	Nevskiaceae (100)	Nevskia (100)	0	0	0	0	1	0	0	1	0	0	1	0	0	0	0	0	0	0	1	2	0	1	0	2	0	0	0	0	0	0	0	0	0	0	0	0	0	0	0	0	0
OTU 622	Bacteria (100)	Firmicutes (100)	Clostridia (100)	Clostridiales (100)	Family XI (100)	Peptoniphilus (100)	0	0	0	0	0	0	0	5	0	0	0	0	0	0	0	0	0	0	0	0	0	0	0	0	0	0	2	0	0	0	0	0	0	0	0	0	0	0	0	0	0
OTU 623	Bacteria (98)	Firmicutes (30)	Clostridia (23)	Thermoanaerobacterales (16)	Family III (16)	Fervidicola (8)	0	0	0	0	0	1	0	0	0	0	0	0	0	0	0	0	0	0	0	0	0	0	0	0	0	0	0	0	0	0	0	0	0	0	0	0	0	0	1	0	0
OTU 624	Bacteria (100)	Planctomycetes (100)	Planctomycetacia (100)	Planctomycetales (100)	Planctomycetaceae (100)	Pir4 lineage (100)	0	0	0	0	0	0	0	9	0	0	0	2	0	1	0	0	0	0	0	0	0	0	0	0	0	0	0	0	0	0	0	0	0	0	0	0	1	0	0	0	0
OTU 625	Bacteria (100)	TA06 (98)	unclassified	unclassified	unclassified	unclassified	0	0	0	0	0	0	0	0	0	0	0	0	0	0	0	0	0	0	0	0	0	0	0	0	0	0	0	0	0	0	0	0	0	0	0	0	6	0	0	0	0
OTU 626	Bacteria (100)	Actinobacteria (100)	Thermoleophilia (100)	Gaiellales (100)	Gaiellaceae (100)	Gaiella (100)	0	0	1	0	0	0	0	0	0	0	0	1	0	0	0	0	0	0	0	0	0	0	2	0	0	0	0	0	0	0	0	0	2	0	0	0	0	0	0	0	0
OTU 627	Bacteria (100)	Bacteroidetes (100)	Cytophagia (99)	Cytophagales (99)	Cytophagaceae (99)	Chryseolinea (85)	0	0	0	0	0	0	0	0	0	0	0	0	5	0	0	0	0	0	0	0	0	0	0	4	0	0	0	0	0	0	0	0	0	0	0	0	0	0	1	0	0
OTU 628	Bacteria (100)	Verrucomicrobia (98)	OPB35 soil group (80)	unclassified	unclassified	unclassified	0	0	0	0	0	0	0	0	0	0	0	3	0	0	0	0	0	0	0	0	0	0	0	0	0	0	0	0	0	0	0	0	0	0	0	0	0	0	1	0	0
OTU 629	Bacteria (100)	Proteobacteria (100)	Gammaproteobacteria (69)	Xanthomonadales (68)	JTB255 marine benthic group (68)	unclassified	0	0	0	0	0	0	0	1	0	0	0	0	4	0	0	0	0	0	0	0	0	0	0	0	0	0	0	0	0	0	0	0	0	0	0	0	0	0	0	0	0
OTU 630	Bacteria (100)	Acidobacteria (100)	Acidobacteria (100)	Subgroup 4 (100)	RB41 (100)	unclassified	0	0	0	1	1	4	0	0	0	0	0	0	0	0	0	0	0	0	0	0	1	0	0	0	0	0	0	0	0	0	0	0	0	2	0	0	0	1	0	0	0
OTU 631	Bacteria (100)	Firmicutes (100)	Bacilli (100)	Bacillales (94)	Bacillaceae (91)	Thalassobacillus (46)	0	0	0	0	0	0	0	0	0	1	0	0	0	0	0	0	0	0	0	0	0	0	0	0	0	0	0	0	0	2	0	0	1	0	0	0	0	0	1	0	0
OTU 632	Bacteria (100)	Acidobacteria (100)	Acidobacteria (100)	Subgroup 6 (100)	unclassified	unclassified	0	1	0	0	2	1	0	0	0	0	0	0	0	0	0	0	0	0	0	0	0	0	0	0	0	0	0	0	0	0	0	0	0	2	0	0	0	0	4	0	0
OTU 633	Bacteria (100)	Proteobacteria (99)	Betaproteobacteria (99)	Nitrosomonadales (88)	Nitrosomonadaceae (88)	unclassified	0	0	0	0	2	3	0	0	0	0	0	2	0	0	0	0	0	0	0	0	0	0	0	0	0	0	0	0	0	0	0	0	0	1	0	0	0	0	0	0	0
OTU 634	Bacteria (100)	Actinobacteria (100)	MB-A2-108 (100)	unclassified	unclassified	unclassified	0	0	0	5	0	0	0	0	0	0	0	0	0	0	0	0	0	0	0	0	0	0	0	0	0	0	0	0	0	0	0	0	0	0	0	0	0	0	4	0	0
OTU 635	Bacteria (100)	Proteobacteria (71)	Deltaproteobacteria (70)	Myxococcales (60)	UASB-TL25 (34)	unclassified	0	0	0	0	0	0	0	0	0	0	0	0	0	0	0	0	0	0	0	0	0	0	0	0	0	0	0	0	0	0	0	0	0	0	0	0	0	1	0	0	0
OTU 636	Bacteria (100)	Elusimicrobia (100)	Elusimicrobia (100)	Lineage IIc (100)	unclassified	unclassified	0	0	0	0	0	0	0	0	0	0	0	0	5	4	0	0	0	0	0	0	0	0	0	0	0	0	0	0	0	0	0	0	0	0	0	0	0	0	0	0	0
OTU 637	Bacteria (100)	Firmicutes (41)	Clostridia (38)	Clostridiales (33)	Christensenellaceae (19)	Christensenella (15)	0	0	0	1	0	0	0	0	0	4	0	0	0	0	0	0	0	0	0	0	0	0	1	0	0	0	0	0	0	0	0	0	0	0	0	0	0	0	0	0	0
OTU 638	Bacteria (99)	Lentisphaerae (22)	LD1-PA26 (10)	unclassified	unclassified	unclassified	0	0	0	0	0	0	0	0	0	0	0	0	4	0	0	0	0	0	0	0	0	0	0	0	0	0	0	0	0	0	0	0	0	0	0	0	0	0	0	0	0
OTU 639	Bacteria (100)	Nitrospirae (84)	Nitrospira (84)	Nitrospirales (84)	Nitrospiraceae (83)	unclassified	0	0	0	4	0	0	0	0	0	1	0	0	0	0	0	0	0	0	0	0	0	0	0	0	0	0	0	0	0	0	0	0	0	0	0	0	0	0	0	0	0
OTU 640	Bacteria (100)	Proteobacteria (100)	Alphaproteobacteria (100)	Rhodospirillales (86)	Rhodospirillaceae (70)	Defluviicoccus (29)	0	0	0	0	0	0	0	0	0	0	0	0	0	0	0	0	0	0	1	0	0	0	0	0	0	0	0	0	0	0	0	0	0	0	0	0	0	4	4	0	0
OTU 641	Bacteria (100)	Lentisphaerae (35)	Lentisphaeria (34)	Victivallales (34)	Victivallaceae (34)	Victivallis (34)	0	0	0	0	0	0	0	0	0	0	0	0	0	0	0	0	0	0	0	0	0	0	0	0	0	0	0	0	0	0	0	0	0	0	0	0	2	4	0	0	0
OTU 642	Bacteria (100)	Gemmatimonadetes (100)	Gemmatimonadetes (100)	Gemmatimonadales (100)	Gemmatimonadaceae (100)	unclassified	0	0	0	0	0	0	0	0	0	0	0	0	0	0	0	0	0	0	0	0	0	0	0	0	0	0	0	0	0	0	0	0	0	0	0	0	4	1	0	0	0
OTU 643	Bacteria (100)	Proteobacteria (100)	Betaproteobacteria (100)	Hydrogenophilales (100)	Hydrogenophilaceae (100)	Thiobacillus (100)	0	0	0	0	0	0	0	0	0	0	0	0	0	0	0	0	0	0	0	0	0	0	0	0	0	0	0	0	0	0	0	0	0	0	0	0	0	1	0	1	0
OTU 644	Bacteria (100)	Proteobacteria (100)	Deltaproteobacteria (100)	Oligoflexales (100)	unclassified	unclassified	0	0	3	0	1	0	0	0	0	0	0	0	0	0	0	0	0	0	0	1	0	0	9	1	0	0	0	0	0	0	0	0	0	0	0	0	0	0	1	0	0
OTU 645	Bacteria (100)	Proteobacteria (100)	Deltaproteobacteria (99)	GR-WP33-30 (96)	unclassified	unclassified	0	0	0	0	0	0	0	0	0	0	0	0	0	0	0	0	0	0	0	0	0	0	0	0	0	0	0	0	0	0	0	0	0	0	0	0	2	1	1	0	0
OTU 646	Bacteria (100)	Actinobacteria (100)	Rubrobacteria (100)	Rubrobacterales (100)	Rubrobacteriaceae (100)	Rubrobacter (100)	0	0	0	0	0	0	0	0	0	0	0	0	0	0	0	0	0	0	0	0	0	0	0	0	0	0	0	0	0	0	6	0	0	2	0	0	0	0	6	0	0
OTU 647	Bacteria (100)	Actinobacteria (100)	Thermoleophilia (100)	Gaiellales (99)	unclassified	unclassified	0	0	0	3	2	0	0	0	0	0	0	0	0	0	0	0	0	0	0	0	0	0	0	1	0	0	0	1	0	0	0	0	0	0	0	0	0	0	0	0	0
OTU 648	Bacteria (100)	Bacteroidetes (100)	Sphingobacteriia (100)	Sphingobacteriales (100)	Chitinophagaceae (100)	Hydrotalea (97)	2	0	0	0	0	0	0	1	0	0	0	0	1	0	0	0	3	0	0	0	0	0	0	4	0	0	0	0	0	0	0	0	0	1	0	0	0	0	0	0	0
OTU 649	Bacteria (100)	Proteobacteria (100)	Deltaproteobacteria (100)	Bdellovibrionales (100)	Bacteriovoracaceae (100)	Peredibacter (100)	0	0	0	0	0	0	0	0	3	0	0	0	0	0	0	0	0	0	0	0	0	0	1	0	0	0	0	0	0	0	0	0	0	0	0	0	0	0	0	0	0
OTU 650	Bacteria (100)	Proteobacteria (100)	Alphaproteobacteria (100)	Sphingomonadales (100)	Sphingomonadaceae (98)	Sphingomonas (95)	0	0	0	0	0	3	0	0	0	0	0	0	0	0	0	0	0	0	0	0	3	0	0	0	0	0	0	6	0	0	0	0	0	0	0	0	1	0	1	2	2
OTU 651	Bacteria (100)	Candidate division OP3 (54)	unclassified	unclassified	unclassified	unclassified	0	0	0	0	0	0	0	0	0	0	0	0	4	0	0	0	0	0	0	0	0	0	0	0	0	0	0	0	0	0	0	0	0	0	0	0	0	0	0	0	0
OTU 652	Bacteria (100)	Planctomycetes (100)	Planctomycetacia (100)	Brocadiales (100)	Brocadiaceae (100)	Asahi BRW2 (65)	0	0	0	0	0	0	0	0	0	0	0	0	1	8	3	0	0	0	0	1	0	0	0	0	0	0	0	0	0	0	0	0	0	0	0	0	0	0	0	0	0
OTU 653	Bacteria (100)	Actinobacteria (100)	Thermoleophilia (100)	Solirubrobacterales (100)	480-2 (90)	unclassified	0	1	0	0	0	0	0	0	0	0	2	0	0	0	0	0	0	0	0	0	2	0	0	0	0	0	0	0	0	1	0	1	1	1	0	0	0	0	0	0	1
OTU 654	Bacteria (100)	Firmicutes (100)	Bacilli (100)	Bacillales (100)	Paenibacillaceae (100)	Paenibacillus (100)	0	0	0	0	0	0	0	0	0	0	0	0	0	0	0	0	0	0	1	3	0	0	0	0	0	0	0	0	0	1	0	1	0	0	0	0	0	0	0	0	0
OTU 655	Bacteria (100)	Proteobacteria (100)	Alphaproteobacteria (100)	DB1-14 (100)	unclassified	unclassified	0	3	0	0	1	0	0	0	0	0	0	0	0	0	0	0	0	0	0	0	0	0	0	0	0	0	0	0	0	0	0	0	0	0	0	0	0	0	0	0	0
OTU 656	Bacteria (100)	Firmicutes (100)	Bacilli (100)	Bacillales (100)	Paenibacillaceae (100)	Paenibacillus (93)	0	0	2	0	0	0	0	0	0	0	1	0	0	0	0	0	0	0	2	3	0	0	0	0	1	0	0	0	0	0	0	0	0	0	0	0	1	0	0	0	0
OTU 657	Bacteria (100)	Proteobacteria (100)	Gammaproteobacteria (100)	Legionellales (100)	Legionellaceae (100)	Legionella (100)	0	0	0	0	0	0	0	0	5	0	0	0	0	0	0	0	0	0	0	0	0	0	1	0	0	0	0	0	0	0	0	0	0	0	0	0	0	0	0	0	0
OTU 658	Bacteria (100)	Actinobacteria (100)	Actinobacteria (100)	Corynebacteriales (100)	Nocardiaceae (100)	Rhodococcus (99)	0	0	0	0	0	0	0	0	0	0	0	3	0	0	0	0	0	0	0	0	0	0	0	2	0	0	0	0	0	0	0	0	0	0	0	0	0	0	0	0	0
OTU 659	Bacteria (100)	Cyanobacteria (100)	Melainabacteria (100)	Obscuribacterales (99)	unclassified	unclassified	0	0	0	0	0	0	0	5	1	0	0	0	0	0	0	0	0	0	0	0	0	0	0	0	0	0	0	0	0	0	0	0	0	0	0	0	0	0	0	0	0
OTU 660	Bacteria (100)	Planctomycetes (100)	Planctomycetacia (100)	Planctomycetales (100)	Planctomycetaceae (100)	Pir4 lineage (96)	0	0	0	0	0	0	0	0	0	0	0	0	0	0	0	0	0	0	1	0	0	0	0	1	0	0	0	0	0	0	0	0	0	0	2	2	0	0	0	0	0
OTU 661	Bacteria (100)	Parcubacteria (100)	unclassified	unclassified	unclassified	unclassified	0	0	0	0	0	0	0	0	0	0	0	0	0	1	0	0	0	0	0	0	0	0	1	0	0	0	0	0	0	0	0	0	0	0	0	0	0	0	0	0	0
OTU 662	Bacteria (97)	Chloroflexi (65)	Anaerolineae (56)	Anaerolineales (56)	Anaerolineaceae (56)	unclassified	0	0	0	0	0	0	0	0	0	0	0	0	0	0	0	0	0	0	0	0	0	0	0	0	0	0	0	0	0	0	0	0	0	0	0	0	0	6	0	0	0
OTU 663	Bacteria (100)	Acidobacteria (100)	Acidobacteria (100)	Subgroup 4 (100)	11-24 (100)	unclassified	0	1	0	0	0	0	0	0	0	0	0	0	0	0	7	0	0	0	0	0	0	0	0	0	0	0	0	0	0	0	0	0	0	0	0	0	0	0	0	0	0
OTU 664	Bacteria (99)	Candidate division OP3 (64)	unclassified	unclassified	unclassified	unclassified	0	0	0	0	0	0	0	0	0	0	0	0	0	0	0	0	0	0	0	0	0	0	7	0	0	0	0	0	0	0	0	0	0	0	0	0	0	0	1	0	0
OTU 665	Bacteria (100)	Proteobacteria (100)	Gammaproteobacteria (100)	Chromatiales (100)	Ectothiorhodospiraceae (100)	Acidiferrobacter (100)	0	0	0	1	0	0	0	0	0	1	0	0	3	0	0	0	0	0	0	1	1	1	0	0	0	0	0	0	0	0	0	0	0	0	0	0	2	8	1	0	0
OTU 666	Bacteria (98)	Candidate division OP3 (58)	unclassified	unclassified	unclassified	unclassified	0	0	0	0	0	0	0	0	0	0	0	0	0	5	0	0	0	0	0	0	0	0	0	0	0	0	0	0	0	0	0	0	0	0	0	0	0	0	0	0	0
OTU 667	Bacteria (100)	Bacteroidetes (100)	Bacteroidia (100)	Bacteroidales (100)	Prevotellaceae (100)	Prevotella (100)	0	0	0	0	0	0	0	0	0	0	0	0	0	0	0	0	0	0	0	0	0	0	0	0	0	0	0	0	0	2	0	0	0	0	0	0	0	0	0	0	0
OTU 668	Bacteria (100)	Bacteroidetes (100)	Cytophagia (100)	Cytophagales (100)	Cytophagaceae (100)	Fibrella (100)	0	0	0	0	0	4	0	0	0	0	0	0	0	0	0	0	0	0	0	0	0	0	0	0	0	0	0	0	0	0	0	0	0	0	0	0	0	0	0	0	0
OTU 669	Bacteria (100)	Proteobacteria (100)	Deltaproteobacteria (100)	Myxococcales (100)	Haliangiaceae (100)	Haliangium (100)	0	0	0	0	0	0	0	0	0	0	0	0	0	0	0	0	0	0	0	0	0	2	0	0	1	1	0	0	0	0	0	0	0	0	0	3	0	0	0	3	0
OTU 670	Bacteria (100)	Verrucomicrobia (97)	OPB35 soil group (93)	unclassified	unclassified	unclassified	0	1	0	0	2	2	0	0	0	0	0	0	0	0	0	0	0	0	0	0	0	0	0	0	0	0	0	0	0	0	0	0	0	0	0	0	0	0	0	0	0
OTU 671	Bacteria (100)	Proteobacteria (100)	Betaproteobacteria (100)	Neisseriales (100)	Neisseriaceae (100)	Kingella (71)	4	0	0	0	0	0	0	0	0	0	0	0	0	0	0	0	0	0	0	0	0	0	0	0	0	0	0	0	0	3	0	2	0	0	0	0	0	0	0	0	0
OTU 672	Bacteria (100)	Actinobacteria (100)	Actinobacteria (100)	Micromonosporales (100)	Micromonosporaceae (100)	Rugosimonospora (85)	0	1	4	0	0	1	0	0	0	0	1	0	0	0	0	0	0	0	0	0	2	0	0	0	0	0	0	1	0	2	0	0	2	1	0	0	0	0	0	0	0
OTU 673	Bacteria (100)	Chloroflexi (93)	S085 (93)	unclassified	unclassified	unclassified	0	0	0	0	0	0	0	0	0	0	0	0	0	0	0	0	0	0	0	0	0	1	0	0	0	0	0	0	0	0	0	0	0	0	0	0	0	2	1	0	0
OTU 674	Bacteria (100)	Actinobacteria (100)	Actinobacteria (100)	Corynebacteriales (98)	Mycobacteriaceae (92)	Mycobacterium (92)	0	0	0	4	5	1	0	1	0	0	0	0	0	0	0	0	0	1	1	0	0	0	0	0	0	0	0	0	0	0	2	0	0	0	0	0	0	0	0	0	0
OTU 675	Bacteria (100)	Proteobacteria (100)	Alphaproteobacteria (100)	Caulobacterales (100)	Caulobacteraceae (100)	Phenylobacterium (100)	3	0	1	0	0	0	0	0	2	0	0	0	0	0	0	0	0	5	0	0	0	0	0	0	0	0	0	0	0	0	1	2	1	0	0	0	0	0	0	0	0
OTU 676	Bacteria (99)	Proteobacteria (96)	JTB23 (36)	unclassified	unclassified	unclassified	0	0	0	0	0	0	0	0	0	0	0	1	0	0	0	0	0	0	0	0	0	0	0	0	0	0	0	0	0	0	0	0	1	0	0	0	0	0	3	0	0
OTU 677	Bacteria (100)	Proteobacteria (100)	Alphaproteobacteria (100)	Rhizobiales (100)	Hyphomicrobiaceae (100)	Pedomicrobium (91)	0	2	0	0	1	0	0	0	0	0	0	6	0	0	0	0	0	0	0	0	0	0	2	0	0	0	0	0	0	0	0	0	0	0	0	0	0	1	3	0	0
OTU 678	Bacteria (100)	Parcubacteria (100)	Parcubacteria Incertae Sedis (100)	Unknown Order (100)	Unknown Family (100)	Candidatus Paceibacter (100)	6	0	0	0	0	0	0	0	0	0	0	0	0	0	0	0	0	0	0	0	0	0	0	0	0	0	0	0	0	0	0	0	0	0	0	0	0	0	0	0	0
OTU 679	Bacteria (97)	Chloroflexi (96)	Ktedonobacteria (92)	JG30-KF-AS9 (91)	unclassified	unclassified	0	0	0	0	0	0	0	0	0	0	10	1	0	0	0	0	0	0	0	0	0	0	0	0	1	0	0	1	2	1	0	1	0	0	3	1	0	0	0	1	0
OTU 680	Bacteria (100)	Candidate division OP3 (98)	unclassified	unclassified	unclassified	unclassified	0	0	0	0	0	0	0	0	0	5	0	0	0	0	0	0	0	0	0	2	0	0	0	0	0	0	0	0	0	0	0	0	0	0	0	0	0	0	0	0	0
OTU 681	Bacteria (95)	Proteobacteria (76)	Alphaproteobacteria (72)	DB1-14 (71)	unclassified	unclassified	0	0	0	0	1	0	0	0	0	0	0	0	0	5	0	0	0	0	0	0	0	0	0	0	0	0	0	0	0	0	0	0	0	0	0	0	0	0	0	0	0
OTU 682	Bacteria (100)	Nitrospirae (94)	Nitrospira (94)	Nitrospirales (94)	Nitrospiraceae (94)	unclassified	0	0	0	6	0	0	0	0	0	0	1	0	0	0	0	0	0	0	0	0	0	0	0	0	0	0	0	0	0	0	0	0	0	0	0	0	0	0	0	0	0
OTU 683	Bacteria (100)	Actinobacteria (100)	Actinobacteria (100)	Catenulisporales (86)	Actinospicaceae (86)	Actinospica (86)	0	0	0	0	0	0	0	0	0	4	0	0	0	0	0	0	0	0	0	0	0	0	0	0	0	0	0	0	0	0	0	0	0	0	0	0	0	0	0	0	0
OTU 684	Bacteria (100)	Proteobacteria (98)	Gammaproteobacteria (98)	NKB5 (98)	unclassified	unclassified	0	0	0	0	0	0	0	0	0	0	0	0	0	0	0	0	0	0	0	0	0	0	0	0	1	0	0	0	1	0	0	1	1	0	0	0	0	0	0	0	0
OTU 685	Bacteria (100)	Proteobacteria (99)	Deltaproteobacteria (99)	Bdellovibrionales (99)	Bdellovibrionaceae (99)	Bdellovibrio (99)	0	0	0	0	0	0	0	0	0	0	0	0	0	0	0	0	0	0	1	1	0	0	0	0	0	0	0	0	0	0	0	0	0	0	0	0	0	0	0	0	0
OTU 686	Bacteria (100)	Chloroflexi (99)	Thermomicrobia (99)	Sphaerobacterales (98)	Sphaerobacteraceae (98)	Sphaerobacter (95)	0	0	0	0	0	0	0	0	0	0	2	1	0	0	0	0	0	0	0	0	0	0	0	0	1	0	0	2	2	1	0	0	0	0	1	0	0	0	0	0	0
OTU 687	Bacteria (100)	Chlamydiae (97)	Chlamydiae (97)	Chlamydiales (97)	Simkaniaceae (73)	Simkania (70)	0	0	0	0	0	0	0	6	0	0	0	0	0	0	0	0	0	0	0	0	0	0	0	0	0	0	0	0	0	0	0	0	0	0	0	0	0	0	0	0	0
OTU 688	Bacteria (100)	Parcubacteria (100)	unclassified	unclassified	unclassified	unclassified	0	0	0	9	0	1	0	0	0	0	0	0	0	0	0	0	0	0	0	0	0	0	0	0	0	0	0	0	0	0	0	0	0	0	0	0	0	0	0	0	0
OTU 689	Bacteria (100)	Chlamydiae (83)	Chlamydiae (83)	Chlamydiales (83)	Simkaniaceae (62)	Simkania (52)	0	0	0	0	0	0	0	0	0	0	0	0	0	0	0	0	0	0	0	0	0	0	8	0	0	0	0	0	0	0	0	0	0	0	0	0	0	0	0	0	0
OTU 690	Bacteria (97)	Firmicutes (36)	Clostridia (34)	Thermoanaerobacterales (8)	Family III (8)	Fervidicola (7)	0	0	2	0	0	0	0	0	0	0	0	0	0	0	0	0	0	0	3	0	0	0	0	0	0	0	0	0	0	0	0	2	1	0	0	0	0	0	0	0	0
OTU 691	Bacteria (100)	Proteobacteria (100)	Alphaproteobacteria (100)	Rickettsiales (100)	SM2D12 (100)	unclassified	0	0	0	0	0	0	0	0	4	0	0	0	0	0	0	0	0	0	0	0	0	0	0	2	0	0	0	0	0	0	0	0	0	0	0	0	0	0	0	0	0
OTU 692	Bacteria (100)	Armatimonadetes (100)	Armatimonadia (100)	Armatimonadales (100)	Armatimonadaceae (100)	Armatimonas (100)	0	0	0	0	0	0	0	0	0	0	0	0	0	0	0	3	0	0	0	0	0	0	0	1	0	0	0	0	0	0	2	0	0	7	0	0	0	0	0	0	0
OTU 693	Bacteria (98)	Planctomycetes (88)	Planctomycetacia (68)	Planctomycetales (67)	Planctomycetaceae (67)	unclassified	0	1	0	0	2	0	0	1	0	0	1	1	0	0	2	0	0	0	0	0	0	0	0	0	0	0	0	0	0	0	0	0	0	0	0	0	0	0	0	0	0
OTU 694	Bacteria (100)	Planctomycetes (100)	Planctomycetacia (100)	Planctomycetales (100)	Planctomycetaceae (100)	Pir4 lineage (91)	0	0	0	0	1	0	0	0	0	0	0	0	0	0	0	0	0	0	0	0	0	0	0	0	0	0	0	0	0	0	0	0	0	0	0	0	0	0	0	0	0
OTU 695	Bacteria (97)	Chlamydiae (32)	Chlamydiae (32)	Chlamydiales (32)	Parachlamydiaceae (23)	Candidatus Metachlamydia (14)	0	0	0	0	0	0	0	3	0	0	0	0	0	0	0	0	0	0	0	0	0	0	0	0	0	0	0	0	0	0	0	0	0	0	0	0	0	0	0	0	0
OTU 696	Bacteria (100)	Acidobacteria (81)	Acidobacteria (79)	Acidobacteriales (79)	Acidobacteriaceae (Subgroup 1) (79)	Telmatobacter (79)	0	0	0	0	0	0	0	0	0	1	0	0	0	0	0	0	0	0	0	0	0	0	0	0	1	0	0	0	0	0	0	2	0	0	0	0	0	0	0	1	0
OTU 697	Bacteria (100)	Chloroflexi (87)	JG30-KF-CM66 (39)	unclassified	unclassified	unclassified	0	0	0	0	0	0	0	0	0	0	0	0	3	0	0	0	0	0	0	0	0	0	0	0	0	0	0	0	0	0	0	0	0	0	0	0	0	0	0	0	0
OTU 698	Bacteria (100)	Firmicutes (100)	Bacilli (100)	Bacillales (100)	Paenibacillaceae (99)	Paenibacillus (65)	0	0	0	0	0	0	0	0	0	0	0	0	0	0	0	0	4	0	0	0	0	0	0	0	0	0	0	0	0	0	0	0	0	0	0	0	0	0	0	0	0
OTU 699	Bacteria (100)	Proteobacteria (100)	Gammaproteobacteria (100)	Methylococcales (99)	Crenotrichaceae (83)	Crenothrix (83)	0	0	0	0	0	0	0	0	0	0	0	0	0	0	0	0	0	0	0	0	0	5	0	0	0	0	0	0	0	0	0	0	0	0	0	0	0	0	0	0	0
OTU 700	Bacteria (100)	Proteobacteria (100)	Gammaproteobacteria (100)	Cellvibrionales (98)	Porticoccaceae (95)	C1-B045 (93)	0	0	0	0	0	0	0	0	0	0	0	0	0	0	0	0	0	0	0	0	0	3	0	0	0	0	0	0	0	0	0	0	0	0	0	0	0	0	0	0	0
OTU 701	Bacteria (100)	Planctomycetes (100)	Pla4 lineage (96)	unclassified	unclassified	unclassified	0	0	0	0	0	0	0	0	0	0	0	0	0	0	0	0	0	0	0	0	0	3	0	0	0	0	0	0	0	0	0	0	0	0	0	0	0	0	0	0	0
OTU 702	Bacteria (100)	Proteobacteria (93)	Gammaproteobacteria (79)	Oceanospirillales (30)	Halomonadaceae (21)	Halotalea (11)	0	0	0	0	0	0	0	0	0	0	0	0	0	0	0	0	0	0	0	0	0	0	0	0	0	0	0	0	0	0	0	0	0	0	0	0	4	2	0	0	0
OTU 703	Bacteria (100)	Actinobacteria (100)	Actinobacteria (100)	Micrococcales (100)	Intrasporangiaceae (100)	Terrabacter (99)	0	0	0	1	0	1	0	0	0	2	0	0	0	0	0	0	0	0	0	0	2	0	0	0	0	0	0	0	0	0	0	0	0	1	0	0	1	0	0	0	0
OTU 704	Bacteria (97)	Proteobacteria (73)	Deltaproteobacteria (52)	Myxococcales (19)	Cystobacteraceae (13)	Hyalangium (13)	0	0	0	0	0	0	0	0	0	0	0	0	0	0	0	0	0	0	0	0	0	0	0	0	0	0	0	0	0	0	0	0	0	0	0	0	0	0	0	0	0
OTU 705	Bacteria (100)	Actinobacteria (100)	Thermoleophilia (100)	Gaiellales (100)	unclassified	unclassified	0	0	0	0	0	0	0	0	0	2	0	0	0	0	0	0	0	0	1	0	0	0	0	0	0	0	0	0	0	2	0	0	1	0	0	0	0	0	0	1	0
OTU 706	Archaea (42)	Euryarchaeota (15)	Archaeoglobi (9)	Archaeoglobales (9)	Archaeoglobaceae (9)	Geoglobus (6)	0	0	0	0	0	0	0	0	0	0	0	0	0	0	0	0	0	0	0	0	0	0	0	0	0	0	0	0	0	0	0	0	0	0	0	0	0	2	3	0	0
OTU 707	Bacteria (100)	Gemmatimonadetes (100)	Gemmatimonadetes (100)	BD2-11 terrestrial group (100)	unclassified	unclassified	0	0	1	0	0	0	0	0	0	0	0	3	0	0	0	0	0	0	0	0	0	0	0	0	0	0	0	0	0	0	0	0	0	0	0	0	0	0	3	0	0
OTU 708	Bacteria (100)	Nitrospirae (100)	Nitrospira (100)	Nitrospirales (100)	0319-6A21 (100)	unclassified	0	0	0	0	0	0	0	0	0	0	0	0	0	0	5	0	0	0	0	0	0	0	0	0	0	0	0	0	0	0	0	0	0	0	0	0	0	0	0	0	0
OTU 709	Bacteria (100)	Proteobacteria (100)	Gammaproteobacteria (94)	Oceanospirillales (47)	Nit5Au0613-695 (46)	unclassified	0	0	0	0	0	0	0	0	0	0	0	0	0	0	0	0	0	0	0	0	0	0	0	0	0	0	0	1	0	0	0	0	0	0	0	0	0	0	0	0	0
OTU 710	Bacteria (98)	Chloroflexi (74)	Ktedonobacteria (73)	Ktedonobacterales (73)	FCPS473 (45)	unclassified	0	0	0	0	0	0	0	0	0	0	0	0	0	0	0	0	0	0	0	0	0	0	0	0	0	0	4	0	0	0	0	0	0	0	0	0	0	0	0	0	0
OTU 711	Bacteria (100)	Acidobacteria (100)	Acidobacteria (100)	Subgroup 6 (100)	unclassified	unclassified	0	0	1	0	1	1	0	0	0	0	0	0	1	0	0	0	0	0	0	0	0	0	0	0	0	0	0	0	0	0	0	0	0	0	0	0	0	0	0	0	0
OTU 712	Bacteria (100)	Proteobacteria (100)	Alphaproteobacteria (100)	Rickettsiales (100)	SM2D12 (100)	unclassified	0	0	0	0	0	0	0	0	3	0	0	0	0	0	0	0	0	0	0	0	0	0	0	0	0	0	0	0	0	0	0	0	0	0	0	0	0	0	0	0	0
OTU 713	Bacteria (100)	Candidate division OP3 (99)	unclassified	unclassified	unclassified	unclassified	0	0	0	0	0	0	0	0	0	0	1	0	0	0	0	0	0	0	0	0	0	0	0	0	0	0	0	0	0	0	0	0	0	0	0	0	0	0	0	0	1
OTU 714	Bacteria (100)	Proteobacteria (100)	Alphaproteobacteria (100)	Rhodospirillales (100)	Acetobacteraceae (100)	Rhodovarius (78)	0	1	0	0	0	0	0	0	0	0	0	0	0	0	0	0	0	0	0	0	0	0	0	0	0	0	0	0	1	0	0	0	0	0	0	0	0	0	0	0	0
OTU 715	Bacteria (93)	Parcubacteria (69)	unclassified	unclassified	unclassified	unclassified	0	0	0	1	0	0	0	0	0	1	1	0	0	4	10	0	0	0	0	0	0	0	2	0	0	0	0	0	0	0	0	0	0	0	0	0	0	0	0	0	0
OTU 716	Bacteria (100)	Candidate division OP3 (98)	unclassified	unclassified	unclassified	unclassified	0	0	0	0	0	0	0	0	0	0	0	0	0	4	2	0	0	0	0	0	0	0	0	0	0	0	0	0	0	0	0	0	0	0	0	0	0	0	0	0	0
OTU 717	Bacteria (100)	Proteobacteria (98)	Deltaproteobacteria (96)	Oligoflexales (91)	unclassified	unclassified	0	0	0	0	1	0	0	0	0	0	0	0	0	0	0	0	0	0	0	0	0	0	0	0	0	0	0	0	0	0	0	0	0	0	0	0	0	0	0	0	0
OTU 718	Bacteria (99)	Proteobacteria (85)	Deltaproteobacteria (82)	Bdellovibrionales (82)	Bdellovibrionaceae (82)	Bdellovibrio (82)	0	0	1	0	0	2	0	0	1	0	0	0	0	0	0	0	0	0	0	0	0	0	0	0	0	0	0	0	0	0	0	0	0	0	0	0	0	0	0	0	0
OTU 719	Bacteria (99)	Planctomycetes (89)	Planctomycetacia (73)	Planctomycetales (63)	Planctomycetaceae (63)	unclassified	0	0	0	0	3	0	0	0	0	0	0	0	0	0	0	0	0	0	3	0	0	0	0	0	0	0	0	0	0	0	0	0	0	0	0	0	0	0	0	0	0
OTU 720	Bacteria (95)	Planctomycetes (83)	Planctomycetacia (74)	Planctomycetales (69)	Planctomycetaceae (69)	Planctopirus (20)	0	0	0	0	0	0	0	4	0	0	0	0	0	0	0	0	0	0	0	0	0	0	0	0	0	0	0	0	0	0	0	0	0	0	0	0	0	0	0	0	0
OTU 721	Bacteria (100)	Armatimonadetes (94)	unclassified	unclassified	unclassified	unclassified	7	0	0	0	0	0	0	0	0	0	0	0	0	0	0	0	0	0	0	0	0	0	0	0	0	0	0	0	0	1	0	0	0	0	0	0	0	0	0	0	0
OTU 722	Bacteria (100)	Elusimicrobia (100)	Elusimicrobia (100)	Lineage IV (100)	unclassified	unclassified	0	0	0	0	1	0	0	1	0	0	0	0	0	0	0	0	0	0	0	0	0	0	0	0	0	0	0	0	0	0	0	0	0	0	0	0	0	0	4	0	0
OTU 723	Bacteria (100)	Proteobacteria (100)	Gammaproteobacteria (98)	NKB5 (79)	unclassified	unclassified	0	0	0	0	0	0	0	0	0	0	0	0	2	0	0	0	0	0	0	0	0	0	0	1	0	0	0	0	0	0	0	0	0	0	0	0	0	0	0	0	0
OTU 724	Bacteria (100)	Actinobacteria (99)	Acidimicrobiia (91)	Acidimicrobiales (91)	Sva0996 marine group (37)	unclassified	0	0	0	0	2	0	0	0	0	0	0	0	0	0	0	0	0	0	0	0	0	0	0	0	0	0	0	0	0	0	0	0	0	0	0	0	0	0	0	0	0
OTU 725	Bacteria (100)	Firmicutes (100)	Clostridia (100)	Thermoanaerobacterales (100)	Family III (100)	Thermoanaerobacterium (100)	5	0	0	0	0	0	0	0	0	0	0	0	0	0	0	0	0	0	0	1	0	0	0	0	0	2	1	0	0	1	0	0	0	0	0	0	0	0	0	0	0
OTU 726	Bacteria (100)	Proteobacteria (100)	Gammaproteobacteria (99)	Legionellales (99)	Coxiellaceae (99)	Aquicella (99)	0	0	0	0	0	0	0	0	0	0	0	0	0	4	0	0	0	0	0	0	0	0	0	0	0	0	0	0	0	0	0	0	0	0	0	0	0	0	0	0	0
OTU 727	Bacteria (100)	Planctomycetes (100)	Phycisphaerae (100)	Phycisphaerales (100)	Phycisphaeraceae (100)	SM1A02 (100)	0	4	0	0	0	0	0	0	0	0	0	1	0	0	0	0	0	0	0	0	0	0	0	0	0	0	0	0	0	0	0	0	0	0	0	0	0	0	0	0	0
OTU 728	Bacteria (100)	Proteobacteria (95)	Alphaproteobacteria (94)	Rickettsiales (88)	bac2nit3 (30)	unclassified	0	0	0	0	0	0	0	0	0	0	0	0	0	0	0	0	0	0	0	0	0	0	0	0	0	0	0	0	0	4	0	0	0	0	0	0	0	0	0	0	0
OTU 729	Bacteria (100)	Acidobacteria (100)	Acidobacteria (100)	Subgroup 4 (100)	Unknown Family (100)	Blastocatella (100)	0	0	0	0	0	3	0	0	0	0	0	0	0	0	0	0	0	0	0	0	0	0	0	0	0	0	0	0	0	0	0	0	0	0	0	0	1	0	0	0	0
OTU 730	Bacteria (100)	Bacteroidetes (100)	Sphingobacteriia (100)	Sphingobacteriales (100)	Sphingobacteriaceae (100)	Pedobacter (97)	0	0	0	0	0	0	0	0	0	0	0	0	0	0	0	0	0	0	0	0	0	0	0	0	1	0	0	0	0	0	0	0	0	3	0	0	0	0	0	0	0
OTU 731	Bacteria (100)	Proteobacteria (100)	Betaproteobacteria (100)	Neisseriales (100)	Neisseriaceae (100)	Deefgea (100)	0	0	0	0	0	0	0	0	0	0	0	0	0	0	0	0	0	0	0	0	0	0	0	0	2	0	0	3	0	0	0	0	0	0	0	0	0	0	0	1	0
OTU 732	Bacteria (100)	Chlorobi (100)	Ignavibacteria (100)	Ignavibacteriales (100)	BSV26 (92)	unclassified	0	0	0	0	0	0	0	0	0	0	0	0	0	0	0	0	0	0	0	0	0	0	0	0	0	0	0	0	0	0	0	0	0	0	0	0	4	1	0	0	0
OTU 733	Bacteria (100)	Proteobacteria (99)	Alphaproteobacteria (99)	Rickettsiales (94)	SM2D12 (85)	unclassified	0	0	0	0	0	0	0	0	0	0	0	0	0	0	0	0	0	0	0	0	0	0	4	0	0	0	0	0	0	0	0	0	0	0	0	0	0	0	0	0	0
OTU 734	Bacteria (100)	Acidobacteria (100)	Subgroup 22 (97)	unclassified	unclassified	unclassified	0	0	0	1	0	0	0	0	0	0	1	0	0	5	5	0	0	0	0	0	0	0	0	0	0	0	0	0	0	0	0	0	0	0	0	0	0	0	0	0	0
OTU 735	Bacteria (100)	Proteobacteria (100)	Alphaproteobacteria (100)	Rhizobiales (96)	Rhizobiaceae (52)	Ensifer (52)	0	0	0	1	0	0	0	0	0	0	1	0	0	0	0	0	0	0	0	0	0	0	0	0	0	0	0	1	0	0	1	0	0	0	0	0	0	0	1	0	3
OTU 736	Bacteria (100)	Actinobacteria (100)	Thermoleophilia (100)	Gaiellales (100)	unclassified	unclassified	0	0	1	4	4	3	0	0	0	0	0	0	0	0	0	0	0	0	0	0	0	0	0	0	0	0	0	0	0	0	0	1	0	0	0	0	0	0	1	0	0
OTU 737	Bacteria (100)	Planctomycetes (100)	Planctomycetacia (100)	Planctomycetales (100)	Planctomycetaceae (100)	Planctomyces (100)	0	0	0	0	1	0	0	0	0	0	1	0	0	0	0	0	0	0	0	0	0	0	0	0	0	0	0	0	0	0	0	0	0	0	1	0	0	0	0	0	0
OTU 738	Bacteria (100)	Gemmatimonadetes (99)	Gemmatimonadetes (99)	Gemmatimonadales (99)	Gemmatimonadaceae (99)	Gemmatimonas (99)	0	0	0	0	0	0	0	0	0	0	0	0	0	0	0	0	0	0	0	0	0	0	0	0	0	0	0	0	0	0	0	0	0	3	0	0	0	0	0	0	0
OTU 739	Bacteria (100)	Gemmatimonadetes (97)	Gemmatimonadetes (97)	Gemmatimonadales (97)	Gemmatimonadaceae (97)	unclassified	0	0	0	0	0	0	0	0	0	0	0	0	0	0	0	0	0	0	0	0	3	0	0	0	0	0	0	0	0	0	0	0	0	0	0	0	0	0	0	0	0
OTU 740	Bacteria (100)	Planctomycetes (99)	OM190 (99)	unclassified	unclassified	unclassified	0	0	0	0	0	0	0	0	0	0	0	2	0	0	0	0	0	0	0	0	0	0	1	0	0	0	0	0	0	0	0	0	2	0	0	0	0	0	0	0	0
OTU 741	Bacteria (100)	Proteobacteria (100)	Gammaproteobacteria (100)	Pasteurellales (100)	Pasteurellaceae (100)	Pasteurella (63)	0	0	0	0	0	0	0	0	0	0	0	0	0	1	0	0	0	0	0	0	0	0	0	0	0	0	0	0	2	6	0	1	0	0	0	0	0	0	0	0	0
OTU 742	Bacteria (100)	Nitrospirae (100)	Nitrospira (100)	Nitrospirales (100)	0319-6A21 (100)	unclassified	0	0	0	0	0	0	0	0	0	0	0	0	4	1	2	0	0	0	0	0	0	2	1	0	0	0	0	0	0	0	0	0	0	0	0	0	0	0	0	0	0
OTU 743	Bacteria (100)	Proteobacteria (100)	Gammaproteobacteria (100)	Methylococcales (100)	pLW-20 (100)	unclassified	0	0	0	0	0	0	0	0	0	0	3	0	0	0	0	0	0	0	0	0	3	1	0	0	0	0	0	0	0	0	0	0	0	0	0	0	0	0	0	0	3
OTU 744	Bacteria (100)	Actinobacteria (100)	Thermoleophilia (100)	Gaiellales (100)	Gaiellaceae (86)	Gaiella (86)	0	1	0	0	0	0	0	0	0	3	0	0	0	0	0	0	0	0	0	0	0	0	0	0	0	0	0	0	0	0	0	0	0	0	0	0	0	0	0	0	0
OTU 745	Bacteria (100)	Actinobacteria (100)	Actinobacteria (100)	Micrococcales (100)	Microbacteriaceae (100)	Subtercola (61)	0	0	0	0	0	1	0	0	0	0	0	0	1	0	7	0	6	3	0	1	0	1	0	0	0	0	1	0	0	1	1	2	4	0	0	0	1	2	1	0	0
OTU 746	Bacteria (100)	Proteobacteria (100)	Gammaproteobacteria (100)	Xanthomonadales (100)	Xanthomonadaceae (100)	Stenotrophomonas (82)	0	0	0	0	0	0	0	0	0	0	0	0	0	0	0	0	0	0	0	0	0	0	0	0	0	0	0	0	3	0	0	0	0	0	0	0	0	0	0	0	0
OTU 747	Bacteria (100)	Gemmatimonadetes (100)	Gemmatimonadetes (100)	Gemmatimonadales (100)	Gemmatimonadaceae (100)	unclassified	0	1	0	1	1	0	0	0	0	0	0	0	0	0	0	0	0	0	0	0	3	0	0	0	0	0	0	0	0	0	1	2	1	1	0	0	5	2	4	0	0
OTU 748	Bacteria (100)	Actinobacteria (100)	Actinobacteria (100)	Pseudonocardiales (100)	Pseudonocardiaceae (100)	Pseudonocardia (85)	0	0	1	0	0	1	0	0	0	0	0	0	0	0	0	0	0	0	2	1	0	0	0	0	0	0	0	0	0	0	0	2	0	0	0	0	0	2	0	0	0
OTU 749	Bacteria (100)	Chlamydiae (100)	Chlamydiae (100)	Chlamydiales (100)	Parachlamydiaceae (72)	Parachlamydia (35)	0	0	0	0	0	0	0	0	0	0	0	0	0	0	0	0	0	0	0	0	0	0	0	0	0	0	0	0	0	0	0	0	0	0	0	0	0	0	4	0	0
OTU 750	Bacteria (100)	Proteobacteria (98)	Gammaproteobacteria (98)	NKB5 (44)	unclassified	unclassified	0	0	0	0	0	0	0	0	0	0	0	0	3	0	0	0	0	0	0	0	0	0	0	0	0	0	0	0	0	0	0	0	0	0	0	0	0	0	0	0	0
OTU 751	Bacteria (99)	Chloroflexi (95)	Ktedonobacteria (92)	JG30-KF-AS9 (90)	unclassified	unclassified	0	0	0	0	0	0	0	0	0	4	0	0	0	0	0	0	0	0	0	0	0	0	0	0	0	0	0	0	0	1	0	0	0	0	0	0	0	0	0	0	0
OTU 752	Bacteria (100)	Verrucomicrobia (100)	Verrucomicrobiae (100)	Verrucomicrobiales (100)	Verrucomicrobiaceae (100)	Haloferula (98)	0	0	0	0	0	0	1	0	0	0	0	0	0	0	0	0	0	0	0	0	0	0	0	0	0	0	0	3	0	0	1	0	0	0	0	0	0	0	0	0	0
OTU 753	Bacteria (100)	Proteobacteria (100)	Gammaproteobacteria (100)	Xanthomonadales (100)	Xanthomonadaceae (100)	Chiayiivirga (82)	0	0	0	0	0	0	0	0	0	0	0	0	0	0	0	0	0	0	0	0	0	0	0	0	0	0	0	0	0	0	0	0	0	0	0	0	0	0	0	0	0
OTU 754	Bacteria (100)	Acidobacteria (100)	Acidobacteria (100)	Subgroup 6 (100)	unclassified	unclassified	0	1	0	0	0	0	0	0	0	0	0	2	0	0	0	0	0	1	0	0	0	0	1	1	0	0	0	0	0	0	0	0	1	0	0	0	0	5	0	0	0
OTU 755	Bacteria (100)	Bacteroidetes (100)	Sphingobacteriia (100)	Sphingobacteriales (100)	Saprospiraceae (99)	unclassified	0	0	0	0	0	0	0	0	0	0	2	0	0	0	0	0	0	0	0	0	0	0	0	0	0	0	0	0	0	0	0	0	0	0	0	0	0	0	1	0	0
OTU 756	Archaea (87)	Woesearchaeota (DHVEG-6) (87)	unclassified	unclassified	unclassified	unclassified	0	0	0	0	0	0	0	0	0	0	0	0	0	0	0	0	0	0	0	1	0	0	0	0	0	0	0	0	0	0	0	0	0	0	0	0	0	2	1	0	0
OTU 757	Bacteria (100)	Acidobacteria (100)	Acidobacteria (100)	Subgroup 4 (100)	11-24 (100)	unclassified	0	0	0	0	0	0	0	0	0	0	0	0	0	0	0	0	0	0	1	2	0	0	0	0	0	0	0	0	0	0	0	0	0	0	0	0	0	0	0	0	0
OTU 758	Bacteria (100)	Proteobacteria (93)	Gammaproteobacteria (86)	Enterobacteriales (46)	Enterobacteriaceae (46)	Moellerella (40)	0	0	0	0	0	0	0	0	0	0	0	0	0	0	0	0	0	0	0	0	0	0	0	0	0	0	0	0	0	0	0	0	0	0	0	0	0	0	0	0	0
OTU 759	Bacteria (100)	Firmicutes (100)	Bacilli (100)	Bacillales (97)	Bacillaceae (97)	Fictibacillus (83)	0	8	7	0	0	0	0	0	0	0	1	2	0	0	0	0	0	0	0	0	0	0	0	0	0	0	0	0	4	0	0	0	0	0	0	2	0	0	0	0	1
OTU 760	Bacteria (100)	Proteobacteria (100)	Alphaproteobacteria (100)	DB1-14 (100)	unclassified	unclassified	0	3	0	0	0	0	0	0	0	0	0	1	0	0	0	0	0	0	0	0	0	0	0	0	0	0	0	0	0	0	0	0	0	0	0	0	0	0	0	0	0
OTU 761	Bacteria (100)	Proteobacteria (99)	Gammaproteobacteria (99)	Legionellales (95)	Coxiellaceae (95)	Aquicella (95)	0	0	0	0	0	0	0	0	0	0	0	0	0	0	0	0	0	0	0	0	0	0	0	0	0	0	0	0	0	0	0	0	0	0	0	0	0	0	0	0	0
OTU 762	Bacteria (100)	Proteobacteria (92)	Gammaproteobacteria (89)	Xanthomonadales (70)	Xanthomonadaceae (70)	Pseudofulvimonas (27)	0	0	0	0	1	3	0	0	0	0	0	0	0	0	0	0	0	0	1	0	0	1	0	0	0	0	0	0	0	0	0	0	1	0	0	0	0	0	1	0	0
OTU 763	Bacteria (100)	Proteobacteria (100)	Gammaproteobacteria (100)	Legionellales (81)	Coxiellaceae (81)	Aquicella (80)	0	0	0	0	0	0	0	0	0	0	0	0	3	0	0	0	0	0	0	0	0	0	0	0	0	0	1	0	0	0	0	0	0	0	0	0	0	0	0	0	0
OTU 764	Bacteria (100)	Actinobacteria (100)	Actinobacteria (100)	Frankiales (100)	Geodermatophilaceae (100)	Modestobacter (100)	0	0	0	0	0	0	0	0	0	0	0	0	0	0	0	0	0	0	0	0	4	0	0	0	1	0	0	0	0	0	0	0	1	0	0	0	4	5	1	0	1
OTU 765	Bacteria (100)	Proteobacteria (100)	Gammaproteobacteria (100)	Methylococcales (100)	Crenotrichaceae (94)	Crenothrix (94)	0	0	0	0	0	0	0	0	0	0	0	0	0	0	0	0	0	0	0	0	0	3	0	0	0	0	0	0	0	0	0	0	0	0	0	0	0	0	0	0	0
OTU 766	Bacteria (100)	Proteobacteria (100)	Betaproteobacteria (100)	Nitrosomonadales (73)	Nitrosomonadaceae (71)	unclassified	0	0	0	0	0	1	0	0	0	0	0	1	0	0	0	0	0	0	0	0	0	0	0	0	0	0	0	0	0	0	0	0	0	0	0	0	1	0	1	0	0
OTU 767	Bacteria (99)	Chloroflexi (96)	Dehalococcoidia (81)	Napoli-4B-65 (33)	unclassified	unclassified	0	0	0	0	0	0	0	0	0	0	0	0	0	0	0	0	0	0	0	0	0	0	0	0	0	0	0	0	0	0	0	0	0	0	0	0	0	0	0	0	0
OTU 768	Bacteria (100)	Candidate division OP3 (53)	unclassified	unclassified	unclassified	unclassified	0	0	0	0	0	0	0	0	0	0	0	0	0	5	2	0	0	0	0	0	0	0	0	0	0	0	0	0	0	0	0	0	0	0	0	0	0	0	0	0	0
OTU 769	Bacteria (100)	Proteobacteria (100)	Gammaproteobacteria (100)	Legionellales (99)	Legionellaceae (99)	Legionella (99)	0	0	2	0	0	0	0	0	0	0	0	0	0	0	0	0	0	0	1	0	0	0	0	0	0	0	0	0	0	0	0	0	0	0	0	0	0	0	0	0	0
OTU 770	Bacteria (100)	Proteobacteria (100)	Betaproteobacteria (100)	Nitrosomonadales (98)	Nitrosomonadaceae (98)	unclassified	0	0	1	0	0	0	0	0	0	0	5	0	0	0	0	0	0	0	0	0	0	0	2	0	0	0	0	0	0	0	0	0	0	0	0	0	2	1	0	0	0
OTU 771	Bacteria (100)	Bacteroidetes (100)	Sphingobacteriia (100)	Sphingobacteriales (100)	env.OPS 17 (100)	unclassified	0	0	0	0	0	0	0	0	0	0	0	0	0	0	0	0	3	0	0	0	0	0	0	0	0	0	0	1	0	0	1	0	0	0	0	0	0	0	0	0	0
OTU 772	Bacteria (100)	Parcubacteria (90)	unclassified	unclassified	unclassified	unclassified	0	0	0	0	0	0	0	0	0	0	0	0	1	0	2	0	0	0	0	0	0	0	6	0	0	0	0	0	0	0	0	0	0	0	0	0	0	0	0	0	0
OTU 773	Bacteria (100)	Proteobacteria (100)	Gammaproteobacteria (100)	Aeromonadales (100)	Aeromonadaceae (100)	Aeromonas (100)	1	0	0	0	0	0	0	0	0	0	0	0	0	0	0	2	0	0	0	0	0	0	0	0	3	0	0	0	0	0	1	0	0	1	0	0	0	0	0	0	0
OTU 774	Bacteria (100)	Planctomycetes (95)	Phycisphaerae (95)	Phycisphaerales (92)	Phycisphaeraceae (92)	SM1A02 (88)	0	0	0	0	0	0	0	0	0	0	0	1	0	0	0	0	0	0	0	0	0	0	0	0	0	0	0	0	0	0	0	0	0	0	0	0	0	0	1	0	0
OTU 775	Bacteria (100)	Candidate division OP3 (83)	unclassified	unclassified	unclassified	unclassified	0	0	0	0	0	0	0	0	0	0	0	0	1	4	0	0	0	0	0	0	0	0	0	0	0	0	0	0	0	0	0	0	0	0	0	0	0	0	0	0	0
OTU 776	Archaea (43)	Thaumarchaeota (21)	South African Gold Mine Gp 1 (SAGMCG-1) (15)	Unknown Order (15)	Unknown Family (15)	Candidatus Nitrosotalea (15)	5	0	0	0	0	0	0	0	0	0	0	0	0	0	0	0	0	0	0	2	0	0	0	0	0	0	0	0	0	0	0	0	0	0	0	0	0	0	0	0	0
OTU 777	Bacteria (98)	Planctomycetes (89)	Planctomycetacia (50)	Planctomycetales (50)	Planctomycetaceae (50)	Gemmata (38)	0	0	0	0	0	0	0	0	0	0	2	0	0	0	0	0	0	0	0	0	0	0	0	0	0	0	0	0	0	0	0	0	0	0	1	1	0	0	0	0	0
OTU 778	Bacteria (100)	Cyanobacteria (94)	Melainabacteria (93)	Obscuribacterales (90)	unclassified	unclassified	0	1	0	0	0	0	0	0	0	0	0	0	0	0	0	0	0	0	0	0	0	0	0	0	0	0	0	0	0	0	0	0	0	0	0	0	0	1	0	0	0
OTU 779	Bacteria (100)	Proteobacteria (100)	Alphaproteobacteria (100)	Sphingomonadales (100)	DSSF69 (100)	unclassified	0	0	0	0	0	0	0	0	0	0	0	0	0	0	0	0	0	0	0	0	0	0	0	0	0	1	0	0	0	0	0	0	0	0	0	0	0	0	0	0	0
OTU 780	Bacteria (100)	Actinobacteria (100)	Actinobacteria (100)	Pseudonocardiales (100)	Pseudonocardiaceae (100)	Actinophytocola (95)	0	0	0	3	1	0	0	0	0	0	0	0	0	0	0	0	0	0	0	0	1	0	0	0	0	0	0	0	0	0	0	0	0	0	0	0	0	0	0	0	0
OTU 781	Bacteria (100)	Proteobacteria (99)	Deltaproteobacteria (99)	Desulfurellales (99)	Desulfurellaceae (99)	unclassified	0	0	0	0	1	0	0	0	0	0	0	0	0	0	0	0	0	0	0	2	0	0	0	0	0	0	0	0	0	0	0	0	0	0	0	0	0	1	0	0	0
OTU 782	Bacteria (100)	Candidate division OP3 (99)	unclassified	unclassified	unclassified	unclassified	0	0	0	0	0	0	0	0	0	0	0	0	0	0	0	0	0	0	1	2	1	0	4	0	0	0	0	0	0	0	0	0	0	0	0	0	0	0	0	0	0
OTU 783	Bacteria (100)	Bacteroidetes (100)	Flavobacteriia (100)	Flavobacteriales (100)	Flavobacteriaceae (100)	Capnocytophaga (100)	0	0	0	0	0	0	0	0	0	0	0	0	0	0	0	0	4	0	0	0	0	0	0	0	0	0	0	0	0	0	0	0	0	0	0	0	0	0	0	0	0
OTU 784	Bacteria (100)	Parcubacteria (100)	unclassified	unclassified	unclassified	unclassified	0	0	0	0	0	0	0	0	0	0	0	0	0	0	0	0	0	0	0	0	0	0	5	0	0	0	0	0	0	0	0	0	0	0	0	0	0	0	0	0	0
OTU 785	Bacteria (100)	Bacteroidetes (100)	Sphingobacteriia (100)	Sphingobacteriales (100)	Chitinophagaceae (100)	Flavisolibacter (100)	0	0	0	0	0	1	0	0	0	0	0	0	2	0	0	0	0	0	0	0	2	0	0	0	0	0	0	0	0	0	1	0	0	1	0	0	2	2	1	0	0
OTU 786	Bacteria (97)	Microgenomates (83)	unclassified	unclassified	unclassified	unclassified	0	0	0	0	0	0	0	0	0	0	0	0	0	0	0	0	0	0	0	0	0	0	4	0	0	0	0	0	0	0	0	0	0	0	0	0	0	0	0	0	0
OTU 787	Bacteria (100)	Planctomycetes (100)	Planctomycetacia (100)	Planctomycetales (100)	Planctomycetaceae (100)	Pir4 lineage (76)	0	0	0	0	0	0	0	6	0	0	0	0	0	0	0	0	0	0	0	0	0	0	0	0	0	0	0	0	0	0	0	0	1	0	0	1	0	0	0	0	0
OTU 788	Bacteria (100)	Verrucomicrobia (99)	Opitutae (99)	Opitutae vadinHA64 (90)	unclassified	unclassified	0	0	0	1	0	0	0	0	0	0	0	0	0	0	0	0	0	0	0	0	0	0	0	0	0	0	0	0	0	0	2	0	0	0	0	0	0	0	0	1	0
OTU 789	Bacteria (100)	Planctomycetes (98)	Planctomycetacia (92)	Planctomycetales (92)	Planctomycetaceae (92)	Gemmata (52)	0	0	0	0	0	0	0	0	0	0	0	0	0	8	2	0	0	0	0	0	0	0	0	0	0	0	0	0	0	0	0	0	0	0	0	0	0	0	0	0	0
OTU 790	Bacteria (100)	Bacteroidetes (100)	Sphingobacteriia (100)	Sphingobacteriales (100)	Chitinophagaceae (100)	Crenotalea (98)	0	0	0	0	0	0	0	0	0	0	0	0	0	0	0	0	0	0	0	0	0	0	0	0	1	0	0	0	0	0	0	0	1	0	3	0	0	0	0	0	0
OTU 791	Bacteria (100)	Parcubacteria (98)	unclassified	unclassified	unclassified	unclassified	0	0	0	3	0	0	0	0	0	0	0	0	0	0	0	0	0	0	0	0	0	0	0	0	0	0	0	0	0	0	0	0	0	0	0	0	0	0	0	0	0
OTU 792	Bacteria (100)	Proteobacteria (100)	Gammaproteobacteria (100)	Cellvibrionales (100)	Cellvibrionaceae (100)	Cellvibrio (100)	0	0	0	0	0	0	0	0	4	0	0	0	0	0	0	0	0	0	0	0	0	0	0	0	0	0	0	1	0	0	0	0	0	0	0	0	0	0	0	1	0
OTU 793	Bacteria (96)	Omnitrophica (30)	Omnitrophica Incertae Sedis (30)	Unknown Order (30)	Unknown Family (30)	Candidatus Omnitrophus (30)	0	0	0	0	0	0	0	0	0	0	0	0	1	3	0	0	0	0	0	0	0	0	0	0	0	0	0	0	0	0	0	0	0	0	0	0	0	0	0	0	0
OTU 794	Archaea (91)	Woesearchaeota (DHVEG-6) (79)	unclassified	unclassified	unclassified	unclassified	3	0	0	0	0	0	0	0	0	0	0	0	0	0	0	0	0	0	0	0	0	0	0	0	0	0	0	0	0	0	0	0	0	0	0	0	0	0	0	0	0
OTU 795	Bacteria (100)	Planctomycetes (100)	Phycisphaerae (100)	S-70 (99)	unclassified	unclassified	0	3	0	0	0	0	0	1	0	0	1	4	0	0	0	0	0	0	0	0	0	0	0	0	0	0	0	0	0	0	0	0	0	0	0	0	0	0	1	0	0
OTU 796	Bacteria (100)	Proteobacteria (97)	Gammaproteobacteria (96)	NKB5 (66)	unclassified	unclassified	0	0	0	0	1	0	0	0	0	0	0	0	0	0	0	0	0	0	0	0	0	0	0	0	0	0	0	0	0	0	0	0	0	0	0	0	0	0	0	0	0
OTU 797	Bacteria (100)	Candidate division OP3 (75)	unclassified	unclassified	unclassified	unclassified	0	0	0	0	0	0	0	0	0	0	0	0	0	3	3	0	0	0	0	0	0	0	0	0	0	0	0	0	0	0	0	0	0	0	0	0	0	0	0	0	0
OTU 798	Bacteria (99)	Actinobacteria (23)	Actinobacteria (19)	Streptosporangiales (13)	Thermomonosporaceae (12)	Spirillospora (12)	0	0	0	0	2	0	0	0	0	0	0	0	0	0	0	0	0	0	0	0	0	0	0	0	0	0	0	0	0	0	0	0	0	0	0	0	0	0	0	0	0
OTU 799	Bacteria (96)	Proteobacteria (65)	Gammaproteobacteria (52)	Oceanospirillales (14)	V1F82b (7)	unclassified	0	0	0	0	0	0	0	0	0	0	0	0	0	0	0	0	0	5	0	0	0	0	0	0	0	0	0	0	0	0	0	0	0	0	0	0	0	0	0	0	0
OTU 800	Bacteria (97)	Parcubacteria (84)	unclassified	unclassified	unclassified	unclassified	0	0	0	0	0	0	0	0	0	0	0	0	0	0	0	0	0	0	0	0	0	0	0	0	0	0	0	0	0	0	0	0	0	0	0	0	0	0	0	0	0
OTU 801	Bacteria (100)	Candidate division OP3 (29)	unclassified	unclassified	unclassified	unclassified	0	0	0	0	0	0	0	0	0	1	1	0	0	6	0	0	0	0	0	5	0	0	0	0	0	0	0	0	0	0	0	0	0	0	0	0	0	1	0	0	0
OTU 802	Bacteria (100)	Omnitrophica (89)	NPL-UPA2 (85)	unclassified	unclassified	unclassified	0	0	0	0	0	0	0	0	0	0	0	0	0	5	10	0	0	0	0	0	0	1	0	0	0	0	0	0	0	0	0	0	0	0	0	0	0	0	0	0	0
OTU 803	Bacteria (100)	Chloroflexi (99)	Thermomicrobia (95)	Sphaerobacterales (95)	Sphaerobacteraceae (95)	Sphaerobacter (95)	0	0	0	0	0	0	0	0	0	0	1	0	0	0	0	0	0	0	0	0	0	0	0	0	0	5	3	0	0	0	0	0	0	0	0	0	0	0	0	0	0
OTU 804	Bacteria (100)	Actinobacteria (97)	Acidimicrobiia (84)	Acidimicrobiales (84)	Iamiaceae (39)	Iamia (39)	0	0	0	0	0	0	0	0	0	0	0	0	0	0	0	0	0	0	0	0	0	3	0	0	0	0	0	0	0	0	0	0	0	0	0	0	0	0	0	0	0
OTU 805	Bacteria (100)	Chloroflexi (100)	Gitt-GS-136 (100)	unclassified	unclassified	unclassified	0	0	0	0	1	1	0	0	0	0	0	0	3	0	0	0	0	0	1	0	0	0	0	0	0	0	0	0	0	1	0	0	0	0	0	0	1	0	0	0	0
OTU 806	Bacteria (99)	Planctomycetes (90)	Planctomycetacia (68)	Planctomycetales (68)	Planctomycetaceae (68)	Gemmata (39)	0	0	0	0	0	0	0	3	0	0	0	0	0	0	0	0	0	0	0	0	0	0	0	0	0	0	0	0	0	0	0	0	0	0	0	0	0	0	0	0	0
OTU 807	Bacteria (100)	Proteobacteria (100)	Deltaproteobacteria (100)	Bdellovibrionales (100)	Bdellovibrionaceae (100)	Bdellovibrio (100)	0	0	0	0	2	0	0	0	0	0	0	0	0	0	0	0	0	0	0	1	0	0	0	0	0	0	0	0	0	0	0	0	0	0	0	0	0	0	0	0	0
OTU 808	Bacteria (100)	Proteobacteria (100)	Betaproteobacteria (100)	Nitrosomonadales (99)	Gallionellaceae (99)	Candidatus Nitrotoga (95)	0	0	0	0	1	0	0	0	0	0	0	0	0	0	0	0	0	0	0	0	0	0	7	0	0	0	0	0	0	0	0	0	0	0	0	0	0	0	1	0	0
OTU 809	Bacteria (100)	Proteobacteria (100)	Alphaproteobacteria (100)	Rhodospirillales (100)	Rhodospirillaceae (100)	Dongia (100)	0	0	0	0	0	0	0	0	0	0	0	0	0	0	0	0	0	0	0	0	0	0	0	3	0	0	0	0	0	0	0	0	0	0	0	0	0	0	0	0	0
OTU 810	Bacteria (100)	Proteobacteria (100)	Deltaproteobacteria (100)	Bdellovibrionales (100)	Bdellovibrionaceae (100)	Bdellovibrio (100)	0	0	0	0	1	0	0	0	0	0	0	0	0	0	0	0	0	0	0	0	0	0	0	0	0	0	0	0	0	0	0	0	0	0	0	0	0	0	0	0	0
OTU 811	Bacteria (100)	Firmicutes (100)	Bacilli (100)	Bacillales (100)	Thermoactinomycetaceae (100)	Shimazuella (100)	0	0	0	0	0	0	0	0	0	0	0	0	0	0	0	0	0	0	0	0	0	0	0	0	1	0	2	0	0	0	0	0	0	0	0	0	0	0	0	0	0
OTU 812	Bacteria (100)	Nitrospirae (86)	Nitrospira (86)	Nitrospirales (86)	Nitrospiraceae (86)	unclassified	0	0	0	1	0	0	0	0	0	0	0	0	0	0	0	0	0	0	0	0	0	0	0	0	0	0	0	0	0	0	0	0	0	0	0	0	0	0	0	0	0
OTU 813	Bacteria (97)	Chloroflexi (45)	Ktedonobacteria (18)	Thermogemmatisporales (17)	1921-2 (17)	unclassified	0	0	0	0	0	0	0	0	0	0	0	0	0	0	0	0	0	0	0	0	0	0	0	0	0	1	0	1	0	1	0	0	0	0	0	0	0	0	0	0	0
OTU 814	Bacteria (100)	Actinobacteria (100)	Actinobacteria (100)	Frankiales (100)	Frankiaceae (100)	Jatrophihabitans (100)	0	0	0	0	0	0	0	0	0	1	1	0	0	0	0	0	0	0	1	2	0	0	0	0	1	0	12	0	0	0	0	0	0	0	0	0	0	0	0	0	5
OTU 815	Bacteria (100)	Actinobacteria (100)	Thermoleophilia (100)	Gaiellales (100)	unclassified	unclassified	0	0	0	0	0	0	0	0	0	0	0	0	0	0	0	0	0	0	0	0	0	0	0	0	1	0	0	3	0	1	0	0	0	0	0	0	0	0	0	0	0
OTU 816	Bacteria (100)	Proteobacteria (100)	Epsilonproteobacteria (100)	Campylobacterales (100)	Campylobacteraceae (100)	Campylobacter (100)	0	0	0	0	0	0	0	0	0	0	0	0	0	0	2	0	0	0	0	0	0	0	0	0	0	2	0	0	0	0	0	0	0	0	0	0	0	0	0	0	0
OTU 817	Bacteria (100)	Bacteroidetes (100)	Sphingobacteriia (85)	Sphingobacteriales (85)	WCHB1-69 (44)	unclassified	0	0	0	0	0	0	0	0	0	0	0	0	4	0	0	0	0	0	0	0	0	0	0	0	0	0	0	0	0	0	0	0	0	0	0	0	0	0	0	0	0
OTU 818	Bacteria (100)	Acidobacteria (100)	Acidobacteria (100)	Subgroup 6 (99)	unclassified	unclassified	0	0	0	0	2	0	0	0	0	0	0	2	0	0	0	0	0	0	0	0	0	0	0	0	0	0	0	0	0	0	0	0	0	0	0	0	0	0	0	0	0
OTU 819	Bacteria (100)	Armatimonadetes (93)	unclassified	unclassified	unclassified	unclassified	0	0	0	0	0	0	0	0	0	0	0	0	0	0	0	0	0	0	0	0	0	0	0	0	0	0	0	0	0	0	0	0	0	0	0	0	0	0	0	0	0
OTU 820	Bacteria (100)	Proteobacteria (100)	Deltaproteobacteria (100)	Sva0485 (100)	unclassified	unclassified	3	0	0	3	0	0	0	0	0	2	0	0	0	0	0	0	0	0	0	0	0	0	0	0	0	0	0	0	0	0	0	0	0	0	0	0	1	0	0	0	0
OTU 821	Bacteria (100)	Acidobacteria (100)	Acidobacteria (100)	Subgroup 2 (100)	unclassified	unclassified	0	0	0	0	1	0	0	0	0	0	0	1	0	0	0	0	0	0	0	0	0	0	1	0	0	0	0	0	0	0	0	0	1	0	0	0	0	0	0	0	0
OTU 822	Bacteria (100)	Proteobacteria (98)	Deltaproteobacteria (98)	DTB120 (97)	unclassified	unclassified	0	0	0	0	0	0	0	0	0	0	0	0	0	0	5	0	0	0	0	0	0	0	0	0	0	0	0	0	0	0	0	0	0	0	0	0	0	0	0	0	0
OTU 823	Bacteria (100)	Proteobacteria (100)	Deltaproteobacteria (99)	Oligoflexales (99)	Oligoflexaceae (99)	unclassified	0	0	0	0	0	3	0	0	0	0	0	0	0	0	0	0	0	0	0	0	0	0	0	0	0	0	0	0	0	0	0	0	0	0	0	0	0	0	0	0	0
OTU 824	Bacteria (100)	Proteobacteria (100)	Betaproteobacteria (100)	Burkholderiales (99)	Comamonadaceae (99)	Polaromonas (44)	0	0	0	0	0	2	0	0	0	0	0	0	0	0	0	0	0	0	0	0	0	0	0	0	0	0	0	0	0	0	0	0	0	0	0	0	0	0	0	0	0
OTU 825	Bacteria (100)	Planctomycetes (100)	OM190 (100)	unclassified	unclassified	unclassified	0	0	0	0	0	1	0	0	0	0	0	0	0	0	0	0	0	0	0	0	0	0	0	0	0	0	0	0	0	0	0	0	0	0	0	0	0	0	1	0	0
OTU 826	Bacteria (100)	Proteobacteria (100)	Gammaproteobacteria (100)	Pseudomonadales (100)	Moraxellaceae (100)	Psychrobacter (100)	0	0	0	0	0	0	0	0	0	0	0	0	0	0	0	0	0	0	0	0	0	0	0	1	0	0	0	0	0	0	0	0	0	0	0	0	0	0	0	0	0
OTU 827	Bacteria (100)	Gemmatimonadetes (100)	Gemmatimonadetes (100)	AT425-EubC11 terrestrial group (100)	unclassified	unclassified	0	0	0	0	0	0	0	0	0	0	0	0	0	0	0	0	0	0	0	0	0	0	0	0	0	0	0	0	0	0	0	0	0	0	0	0	0	0	0	0	4
OTU 828	Bacteria (99)	Planctomycetes (92)	Planctomycetacia (74)	Planctomycetales (73)	Planctomycetaceae (73)	Zavarzinella (28)	0	0	0	0	0	0	0	4	0	0	0	0	0	0	0	0	0	0	0	0	0	0	0	0	0	0	0	0	0	0	0	0	0	0	0	0	0	0	0	0	0
OTU 829	Bacteria (100)	Proteobacteria (100)	Alphaproteobacteria (100)	Rhizobiales (100)	Methylobacteriaceae (100)	Methylobacterium (100)	0	0	0	0	0	0	0	0	0	0	0	0	0	0	0	0	2	0	0	0	0	0	0	3	0	0	0	0	0	0	0	0	0	0	0	0	0	0	0	0	0
OTU 830	Bacteria (99)	Nitrospirae (16)	Nitrospira (16)	Nitrospirales (16)	MIZ14 (7)	unclassified	0	0	0	0	0	0	0	0	0	0	0	0	0	0	0	0	0	0	0	0	0	0	5	0	0	0	0	0	0	0	0	0	0	0	0	0	0	0	0	0	0
OTU 831	Bacteria (100)	TM6 (100)	unclassified	unclassified	unclassified	unclassified	0	0	0	0	1	0	0	0	0	0	0	0	0	0	0	0	0	0	0	0	0	0	0	0	0	0	0	0	0	0	0	0	0	0	0	0	0	0	0	0	0
OTU 832	Bacteria (100)	Actinobacteria (100)	Thermoleophilia (100)	Solirubrobacterales (100)	Solirubrobacteraceae (100)	Solirubrobacter (100)	0	0	0	10	0	3	0	0	0	1	0	0	0	0	0	0	0	0	0	0	1	0	0	0	0	0	1	0	0	0	2	1	0	1	0	0	1	1	1	0	1
OTU 833	Bacteria (100)	Firmicutes (100)	Bacilli (100)	Bacillales (99)	Paenibacillaceae (99)	Paenibacillus (95)	0	0	0	0	0	0	0	0	0	1	0	0	0	0	0	0	0	0	0	0	0	0	0	0	0	0	2	0	0	0	0	1	0	0	0	0	0	2	0	0	0
OTU 834	Bacteria (100)	Actinobacteria (89)	Actinobacteria (34)	Streptosporangiales (20)	Thermomonosporaceae (16)	Spirillospora (16)	0	0	0	8	2	0	0	0	0	0	0	0	0	0	0	0	0	0	1	2	0	0	0	0	0	0	0	0	0	0	0	0	0	0	0	0	0	0	0	0	0
OTU 835	Bacteria (100)	Firmicutes (34)	Clostridia (32)	Clostridiales (19)	DB27 (18)	unclassified	0	0	0	4	0	0	0	0	0	0	0	0	0	0	0	0	0	0	0	0	1	1	0	0	0	0	0	0	0	0	0	0	0	0	0	0	0	0	0	0	0
OTU 836	Bacteria (100)	Proteobacteria (100)	Gammaproteobacteria (100)	Pseudomonadales (100)	Pseudomonadaceae (100)	Pseudomonas (81)	0	0	0	0	0	0	2	0	0	0	0	0	0	0	0	0	0	0	0	0	0	0	0	0	1	0	0	0	0	0	0	0	0	0	0	0	0	0	0	0	0
OTU 837	Bacteria (100)	Actinobacteria (100)	Actinobacteria (100)	Frankiales (99)	Acidothermaceae (99)	Acidothermus (99)	0	0	0	0	0	0	0	0	0	0	0	0	0	0	0	0	0	0	0	0	0	0	0	0	1	0	0	0	0	0	0	0	0	0	0	0	0	0	0	3	0
OTU 838	Bacteria (100)	Bacteroidetes (100)	Sphingobacteriia (100)	Sphingobacteriales (100)	KD3-93 (100)	unclassified	0	3	0	0	0	0	0	0	0	0	0	0	0	0	0	0	0	0	0	0	0	0	0	0	0	0	0	0	0	0	0	0	1	0	0	0	0	2	0	1	0
OTU 839	Bacteria (100)	Parcubacteria (97)	unclassified	unclassified	unclassified	unclassified	0	0	0	0	0	0	0	0	0	0	0	0	0	0	0	0	0	0	0	0	0	0	6	0	0	0	0	0	0	0	0	0	0	0	0	0	0	0	0	0	0
OTU 840	Eukaryota (53)	Excavata (15)	Metamonada (15)	Parabasalia (15)	Tritrichomonadea (9)	Dientamoeba (5)	0	0	0	0	0	0	0	0	0	0	0	0	0	0	0	0	0	0	0	0	0	0	0	0	0	0	0	0	0	0	0	0	0	0	0	0	0	0	0	2	1
OTU 841	Bacteria (100)	Acidobacteria (100)	Acidobacteria (100)	Subgroup 13 (100)	unclassified	unclassified	0	0	0	0	0	0	0	0	0	0	0	0	0	0	0	0	0	0	0	0	0	0	0	0	0	0	0	0	0	0	0	0	0	0	0	0	0	0	0	7	0
OTU 842	Bacteria (100)	Actinobacteria (100)	Actinobacteria (100)	Micrococcales (62)	Bogoriellaceae (59)	Georgenia (59)	0	0	0	0	0	0	0	0	0	0	0	0	0	0	0	0	0	0	0	0	0	0	0	0	0	0	0	0	6	0	0	0	0	0	0	0	0	0	0	0	0
OTU 843	Bacteria (100)	Acidobacteria (100)	Acidobacteria (100)	Subgroup 4 (100)	Unknown Family (100)	Blastocatella (100)	0	0	0	0	1	0	0	0	0	0	0	0	0	0	0	0	0	0	1	0	0	0	1	1	0	0	0	0	0	0	0	0	0	0	0	0	0	0	1	0	0
OTU 844	Bacteria (100)	Proteobacteria (100)	Betaproteobacteria (100)	SC-I-84 (100)	unclassified	unclassified	0	0	0	0	0	0	0	0	0	0	0	0	0	0	0	0	0	0	0	0	0	0	0	0	0	0	0	0	0	1	1	1	1	0	0	0	0	0	0	0	0
OTU 845	Bacteria (100)	Planctomycetes (100)	Planctomycetacia (100)	Planctomycetales (100)	Planctomycetaceae (100)	Gemmata (100)	0	0	0	0	1	0	0	0	0	0	0	0	0	0	0	0	0	0	0	0	0	0	0	0	0	0	0	0	0	0	0	1	4	0	0	0	0	0	0	0	0
OTU 846	Bacteria (100)	Proteobacteria (98)	Betaproteobacteria (73)	Hot Creek 32 (73)	unclassified	unclassified	0	0	0	0	0	0	0	0	0	0	0	0	0	0	0	0	0	0	0	0	0	0	0	3	0	0	0	0	0	0	0	1	0	0	0	0	0	0	0	1	0
OTU 847	Archaea (100)	Woesearchaeota (DHVEG-6) (90)	unclassified	unclassified	unclassified	unclassified	0	0	0	0	0	0	0	0	0	0	0	0	2	0	0	0	0	0	0	1	0	0	1	0	0	0	0	0	0	0	0	0	0	0	0	0	0	0	0	0	2
OTU 848	Bacteria (100)	Candidate division OP3 (93)	unclassified	unclassified	unclassified	unclassified	1	0	0	0	0	0	0	0	0	0	0	0	0	0	0	0	0	0	1	0	0	0	0	0	0	0	0	0	0	0	0	0	0	0	0	0	0	0	0	0	0
OTU 849	Bacteria (100)	Cyanobacteria (96)	Melainabacteria (96)	Obscuribacterales (95)	unclassified	unclassified	0	0	0	0	0	0	0	4	0	0	0	0	0	0	0	0	0	0	1	0	0	0	0	0	0	1	0	0	0	0	0	0	0	0	0	0	0	0	0	0	0
OTU 850	Bacteria (100)	Proteobacteria (100)	Deltaproteobacteria (100)	Bdellovibrionales (100)	Bdellovibrionaceae (100)	Bdellovibrio (100)	0	3	1	0	0	0	0	0	0	0	0	0	0	0	0	0	0	0	3	0	0	0	0	0	0	0	0	0	0	0	0	0	2	0	0	1	0	0	0	0	0
OTU 851	Bacteria (100)	Planctomycetes (93)	Planctomycetacia (90)	Planctomycetales (90)	Planctomycetaceae (90)	unclassified	0	0	0	0	0	0	0	4	0	0	0	0	0	0	0	0	0	0	0	0	0	0	0	0	0	0	0	0	0	0	0	0	0	0	0	0	0	0	0	0	0
OTU 852	Archaea (66)	Woesearchaeota (DHVEG-6) (41)	unclassified	unclassified	unclassified	unclassified	0	0	0	0	0	0	0	0	0	0	0	0	0	0	0	0	0	0	0	0	0	0	6	0	0	0	0	0	0	0	0	0	0	0	0	0	0	0	0	0	0
OTU 853	Bacteria (100)	Proteobacteria (100)	Deltaproteobacteria (98)	Desulfovibrionales (98)	Desulfovibrionaceae (98)	Desulfovibrio (92)	0	3	0	6	0	0	0	0	0	0	0	0	0	0	0	0	0	0	0	0	0	0	0	0	0	0	0	0	0	0	0	0	0	0	0	0	0	0	0	0	0
OTU 854	Bacteria (89)	Parcubacteria (61)	unclassified	unclassified	unclassified	unclassified	0	0	0	0	0	0	0	0	0	0	0	0	0	0	0	0	0	0	0	0	0	1	2	0	0	0	0	0	0	0	0	0	0	0	0	0	0	0	0	0	0
OTU 855	Bacteria (100)	Proteobacteria (100)	Deltaproteobacteria (100)	Bdellovibrionales (100)	Bdellovibrionaceae (100)	Bdellovibrio (100)	0	0	0	0	3	0	0	0	0	0	0	0	0	0	0	0	0	0	0	0	0	0	0	0	0	0	0	0	0	0	0	0	0	0	0	0	0	0	0	0	0
OTU 856	Bacteria (100)	Actinobacteria (100)	Thermoleophilia (100)	Solirubrobacterales (100)	0319-6M6 (67)	unclassified	0	0	0	0	0	0	0	0	0	0	0	0	0	0	0	0	0	0	0	0	0	4	0	0	0	0	0	0	0	0	0	0	0	0	0	0	0	0	0	0	0
OTU 857	Bacteria (100)	Firmicutes (100)	Clostridia (100)	Clostridiales (100)	Clostridiaceae 1 (100)	Clostridium sensu stricto 1 (96)	6	0	0	0	0	0	0	0	0	0	0	0	0	0	0	0	0	0	1	0	0	0	0	0	0	0	0	0	0	3	0	1	0	0	0	0	0	1	0	0	0
OTU 858	Bacteria (99)	Parcubacteria (86)	unclassified	unclassified	unclassified	unclassified	0	0	1	0	0	0	0	0	0	0	0	0	0	0	0	0	0	0	1	0	0	0	0	0	0	0	0	0	0	0	0	0	0	0	0	0	0	0	0	0	0
OTU 859	Bacteria (100)	Parcubacteria (100)	unclassified	unclassified	unclassified	unclassified	0	0	0	0	0	0	0	0	0	0	0	0	0	0	0	0	0	0	0	0	0	0	0	0	0	0	0	0	0	0	0	0	0	0	0	0	0	0	0	0	0
OTU 860	Bacteria (100)	TM6 (100)	unclassified	unclassified	unclassified	unclassified	0	0	0	0	0	0	0	0	0	0	0	0	0	0	0	0	0	0	0	0	0	0	0	4	0	0	0	0	0	0	0	0	0	0	0	0	0	0	0	0	0
OTU 861	Bacteria (99)	Fibrobacteres (9)	Fibrobacteria (9)	Fibrobacterales (9)	SBYZ-1017 (7)	unclassified	0	0	0	0	0	0	0	0	0	0	0	0	0	0	0	0	0	0	0	1	0	2	0	0	0	0	0	0	0	0	0	0	0	0	0	0	0	0	0	0	0
OTU 862	Bacteria (100)	Actinobacteria (100)	Actinobacteria (100)	Kineosporiales (78)	Kineosporiaceae (78)	Quadrisphaera (47)	0	0	0	0	0	0	0	0	0	0	0	0	0	0	0	0	0	0	0	0	0	0	0	0	0	0	0	0	0	0	0	0	0	0	0	0	0	0	0	0	0
OTU 863	Bacteria (100)	Planctomycetes (100)	Planctomycetacia (100)	Planctomycetales (100)	Planctomycetaceae (100)	Planctomyces (100)	0	0	0	0	0	0	0	0	0	0	0	0	0	0	0	0	0	0	0	0	0	0	0	0	0	0	0	0	0	0	0	5	0	0	1	0	0	0	0	0	0
OTU 864	Bacteria (100)	Proteobacteria (100)	Deltaproteobacteria (100)	Oligoflexales (100)	unclassified	unclassified	0	0	0	0	1	0	0	0	0	0	0	0	0	1	0	0	0	0	0	0	0	0	6	0	0	0	0	0	0	0	0	0	0	0	0	0	0	1	0	0	0
OTU 865	Bacteria (99)	Candidate division OP3 (71)	unclassified	unclassified	unclassified	unclassified	0	0	0	0	0	0	0	0	0	0	0	0	0	0	0	0	0	0	0	0	0	1	11	1	0	0	0	0	0	0	0	0	0	0	0	0	0	0	0	0	0
OTU 866	Bacteria (100)	Candidate division OP3 (99)	unclassified	unclassified	unclassified	unclassified	0	0	0	4	0	0	0	0	0	0	0	0	0	0	0	0	0	0	0	1	0	0	0	0	0	0	0	0	0	0	0	0	0	0	0	0	0	0	0	0	0
OTU 867	Bacteria (100)	Firmicutes (100)	Bacilli (98)	Bacillales (98)	Thermoactinomycetaceae (86)	Melghirimyces (23)	0	0	0	0	0	0	0	0	0	0	0	3	0	0	0	0	0	0	0	0	0	0	0	0	0	0	0	0	0	0	0	2	0	0	0	0	0	0	0	0	0
OTU 868	Bacteria (100)	Firmicutes (100)	Clostridia (100)	Clostridiales (100)	Clostridiaceae 1 (100)	Clostridium sensu stricto 1 (94)	3	0	0	0	0	0	0	0	0	0	0	0	0	1	0	0	3	0	0	0	0	0	0	0	0	1	0	0	0	0	0	0	0	0	0	0	0	0	0	0	0
OTU 869	Bacteria (100)	Actinobacteria (100)	Acidimicrobiia (100)	Acidimicrobiales (100)	Acidimicrobiales Incertae Sedis (100)	Aciditerrimonas (100)	0	0	0	0	0	0	0	0	0	0	0	0	0	0	0	0	0	0	0	0	0	0	0	0	0	0	0	0	0	0	0	0	0	0	0	0	0	0	0	0	3
OTU 870	Bacteria (100)	Actinobacteria (100)	Acidimicrobiia (100)	Acidimicrobiales (100)	Acidimicrobiaceae (100)	CL500-29 marine group (100)	0	0	0	0	0	0	0	0	0	0	0	0	0	0	0	2	0	0	0	0	0	0	0	1	0	0	0	0	0	0	0	0	0	1	0	0	0	0	0	0	0
OTU 871	Bacteria (100)	Proteobacteria (97)	Deltaproteobacteria (90)	Sh765B-TzT-29 (64)	unclassified	unclassified	0	0	0	0	0	0	0	0	0	0	0	0	0	0	0	0	0	0	1	0	0	0	0	0	0	0	0	0	0	0	0	0	0	0	0	0	0	0	0	0	0
OTU 872	Bacteria (100)	Elusimicrobia (100)	Elusimicrobia (100)	Lineage IV (100)	unclassified	unclassified	3	0	0	4	0	0	0	0	0	0	0	0	0	0	0	0	0	0	0	0	0	0	0	0	0	0	0	0	0	0	0	0	0	0	0	0	0	0	0	0	3
OTU 873	Bacteria (74)	Actinobacteria (29)	Actinobacteria (28)	Propionibacteriales (12)	Propionibacteriaceae (11)	Naumannella (9)	2	0	0	0	0	0	0	0	0	0	1	0	0	0	0	0	0	0	0	0	0	0	0	0	0	0	0	0	0	0	0	0	0	0	0	0	0	0	0	0	0
OTU 874	Archaea (100)	Euryarchaeota (96)	Thermoplasmata (95)	South African Goldmine Gp (SAGMEG) (94)	unclassified	unclassified	0	0	0	0	0	0	0	0	0	0	0	0	0	0	0	0	0	0	0	0	0	0	0	0	0	0	0	0	0	0	0	0	0	0	0	0	0	0	0	0	0
OTU 875	Bacteria (100)	Proteobacteria (100)	Deltaproteobacteria (100)	Syntrophobacterales (100)	Syntrophaceae (100)	Syntrophus (100)	0	0	0	0	0	0	0	0	0	0	0	0	0	0	0	0	0	0	0	0	0	2	0	0	0	0	0	0	0	0	0	0	0	0	0	0	0	0	0	0	0
OTU 876	Bacteria (100)	Candidate division OP3 (100)	unclassified	unclassified	unclassified	unclassified	0	0	0	1	0	0	0	0	0	0	1	0	0	0	0	0	0	0	5	2	0	3	0	0	0	0	0	0	0	0	0	0	0	0	0	0	0	4	0	0	3
OTU 877	Bacteria (99)	Proteobacteria (85)	Deltaproteobacteria (76)	Desulfuromonadales (43)	GR-WP33-58 (41)	unclassified	0	0	0	0	0	0	0	0	0	0	0	0	0	0	0	0	0	0	0	0	0	0	0	0	0	0	0	0	0	0	0	0	0	7	0	0	0	0	0	0	0
OTU 878	Bacteria (100)	TM6 (100)	unclassified	unclassified	unclassified	unclassified	0	0	0	0	0	0	0	0	0	0	0	0	0	0	0	0	0	0	0	0	0	0	0	0	0	0	0	0	0	0	0	0	0	0	3	1	0	0	0	0	0
OTU 879	Bacteria (100)	Firmicutes (100)	Bacilli (100)	Bacillales (100)	Paenibacillaceae (100)	Ammoniphilus (63)	0	0	0	0	0	1	0	0	0	4	0	0	0	0	0	0	0	0	0	1	0	0	0	0	0	0	0	0	0	0	0	1	1	0	1	0	0	0	0	0	1
OTU 880	Bacteria (100)	Firmicutes (100)	Bacilli (100)	Bacillales (100)	Planococcaceae (100)	Domibacillus (100)	0	1	0	0	0	0	0	0	0	0	0	0	0	0	0	0	0	0	0	0	0	0	0	0	0	0	1	1	0	0	0	2	2	0	0	0	0	0	0	1	0
OTU 881	Bacteria (100)	Planctomycetes (59)	OM190 (52)	unclassified	unclassified	unclassified	0	0	0	0	0	0	0	0	0	0	0	0	0	0	0	0	0	0	0	0	0	0	0	0	0	0	0	0	0	0	0	0	0	0	2	2	0	0	0	0	0
OTU 882	Bacteria (100)	Bacteroidetes (100)	Flavobacteriia (100)	Flavobacteriales (100)	Cryomorphaceae (100)	Owenweeksia (100)	0	0	0	0	0	0	0	0	0	0	0	0	0	0	0	0	0	0	0	0	0	0	0	0	0	0	0	0	0	0	0	0	0	3	0	0	0	0	0	0	0
OTU 883	Bacteria (100)	Planctomycetes (100)	Planctomycetacia (100)	Planctomycetales (100)	Planctomycetaceae (100)	Gemmata (100)	0	0	1	0	0	0	0	0	0	0	0	0	0	0	0	0	0	0	0	0	0	0	0	0	0	0	0	0	0	0	0	4	0	0	0	0	0	0	0	0	0
OTU 884	Bacteria (99)	Planctomycetes (96)	Planctomycetacia (84)	Planctomycetales (82)	Planctomycetaceae (82)	unclassified	0	0	0	0	0	0	0	0	0	0	0	0	0	0	0	0	0	0	0	0	0	0	0	0	0	0	0	0	0	0	0	7	0	0	0	0	0	0	0	0	0
OTU 885	Bacteria (100)	Gemmatimonadetes (100)	Gemmatimonadetes (100)	Gemmatimonadales (99)	Gemmatimonadaceae (99)	Gemmatimonas (53)	0	0	0	0	0	3	0	0	0	0	0	0	0	0	0	0	0	0	3	1	2	0	0	0	0	0	0	0	0	0	0	1	0	1	0	0	1	2	0	0	0
OTU 886	Bacteria (100)	Omnitrophica (98)	NPL-UPA2 (92)	unclassified	unclassified	unclassified	0	0	0	0	0	0	0	0	0	0	0	0	0	0	0	0	0	0	0	0	0	0	0	0	0	0	0	0	0	0	0	0	6	0	0	2	0	0	0	0	0
OTU 887	Bacteria (100)	Proteobacteria (97)	FGL7S (23)	unclassified	unclassified	unclassified	0	0	0	0	0	0	0	0	0	0	0	0	0	0	12	0	0	0	0	0	0	0	0	0	0	0	0	0	0	0	0	0	0	0	0	0	0	0	0	0	0
OTU 888	Bacteria (100)	Bacteroidetes (100)	Flavobacteriia (100)	Flavobacteriales (100)	Flavobacteriaceae (100)	Flavobacterium (100)	0	0	0	0	0	0	0	0	0	0	0	0	0	0	0	0	0	0	0	0	0	0	0	0	0	0	0	0	0	0	0	0	0	7	0	0	0	0	0	0	0
OTU 889	Bacteria (100)	Planctomycetes (100)	Planctomycetacia (100)	Planctomycetales (100)	Planctomycetaceae (100)	Planctomyces (100)	0	0	0	0	0	0	0	0	0	0	0	0	0	0	0	0	0	0	0	0	0	0	0	0	0	0	0	0	0	0	0	0	1	0	1	2	0	0	0	0	0
OTU 890	Bacteria (100)	Firmicutes (100)	Clostridia (100)	Clostridiales (100)	Peptostreptococcaceae (100)	Peptoclostridium (93)	0	0	0	0	0	0	0	0	0	0	0	0	0	0	0	0	0	0	1	1	0	0	0	0	0	0	0	0	1	0	0	0	1	0	0	0	0	0	0	0	0
OTU 891	Bacteria (99)	Planctomycetes (99)	Planctomycetacia (99)	Planctomycetales (99)	Planctomycetaceae (99)	Rhodopirellula (37)	0	0	0	0	0	0	0	0	0	0	0	0	0	0	0	0	0	0	0	0	0	0	0	0	0	0	0	0	0	0	0	0	0	0	1	2	0	0	0	0	0
OTU 892	Bacteria (100)	Planctomycetes (92)	Planctomycetacia (88)	Planctomycetales (85)	Planctomycetaceae (85)	Planctopirus (28)	0	0	0	0	0	0	0	1	0	0	0	0	0	0	0	0	0	0	0	0	0	0	0	0	0	1	0	0	0	1	0	0	0	0	0	0	0	0	0	0	0
OTU 893	Bacteria (100)	Firmicutes (100)	Bacilli (100)	Bacillales (98)	Bacillaceae (43)	Bacillus (23)	0	0	0	0	0	0	0	0	0	1	0	0	0	0	0	0	0	0	6	1	0	0	0	0	0	0	0	0	0	0	0	0	1	0	0	0	0	0	0	0	0
OTU 894	Bacteria (100)	Proteobacteria (98)	Deltaproteobacteria (50)	SBYG-4553 (12)	unclassified	unclassified	0	0	0	0	0	0	0	0	0	0	0	0	0	0	0	0	0	0	0	0	0	0	0	0	0	0	0	0	0	0	0	0	0	0	2	1	0	0	0	0	0
OTU 895	Bacteria (100)	Actinobacteria (100)	MB-A2-108 (100)	unclassified	unclassified	unclassified	0	0	0	1	2	1	0	0	0	0	0	0	0	0	0	0	0	0	0	0	0	0	0	0	0	0	0	0	0	0	0	0	0	0	0	0	0	0	0	0	0
OTU 896	Bacteria (94)	Proteobacteria (80)	Deltaproteobacteria (55)	GR-WP33-30 (23)	unclassified	unclassified	0	0	0	0	0	0	0	0	0	0	0	0	0	0	0	0	0	0	0	0	0	0	0	0	0	0	0	0	0	0	0	0	0	0	0	4	0	0	0	0	0
OTU 897	Bacteria (99)	Firmicutes (46)	Clostridia (38)	Clostridiales (7)	YNPFFP2 (4)	unclassified	0	0	0	0	0	0	0	0	0	0	0	0	0	0	0	0	0	0	0	0	0	0	0	0	0	0	0	0	0	0	0	0	0	0	0	0	0	0	0	0	0
OTU 898	Bacteria (100)	Planctomycetes (100)	Planctomycetacia (100)	Planctomycetales (100)	Planctomycetaceae (100)	Planctomyces (100)	0	0	0	0	0	0	0	0	0	0	0	0	0	0	0	0	0	0	0	0	0	0	0	0	0	0	0	0	0	0	0	0	0	0	4	1	0	0	0	0	0
OTU 899	Bacteria (100)	Planctomycetes (72)	OM190 (68)	unclassified	unclassified	unclassified	0	0	0	0	0	0	0	0	0	0	0	2	0	0	0	0	0	0	0	0	0	1	0	0	0	0	0	0	0	0	0	0	0	0	0	0	0	0	0	0	0
OTU 900	Bacteria (100)	Actinobacteria (100)	Actinobacteria (100)	Pseudonocardiales (100)	Pseudonocardiaceae (100)	Saccharothrix (100)	0	0	0	0	0	0	0	0	0	0	0	0	0	0	0	0	0	0	0	0	3	0	0	0	0	0	0	0	0	0	0	0	0	2	0	0	0	0	0	0	0
OTU 901	Bacteria (100)	Candidate division OP3 (100)	unclassified	unclassified	unclassified	unclassified	0	0	0	0	0	0	0	0	0	0	0	0	0	1	0	0	0	0	0	0	0	0	4	0	0	0	0	0	0	0	0	0	0	0	0	0	0	0	0	0	0
OTU 902	Bacteria (100)	Proteobacteria (100)	Alphaproteobacteria (100)	Rhodospirillales (100)	Acetobacteraceae (100)	Acidisphaera (56)	0	0	0	0	0	0	0	0	0	0	2	1	0	0	0	0	0	0	0	0	0	0	0	0	0	0	0	0	1	0	0	0	0	0	0	0	0	0	0	0	0
OTU 903	Bacteria (100)	Proteobacteria (100)	Betaproteobacteria (100)	Hydrogenophilales (98)	Hydrogenophilaceae (98)	Sulfuricella (89)	0	0	0	8	0	0	0	0	0	0	0	0	0	0	0	0	0	0	0	0	1	0	0	0	0	0	0	0	0	0	0	0	0	1	0	0	1	4	1	0	2
OTU 904	Bacteria (100)	Planctomycetes (100)	Planctomycetacia (100)	Planctomycetales (100)	Planctomycetaceae (100)	Pirellula (100)	0	0	0	0	0	0	0	0	0	0	0	0	0	0	0	0	0	0	0	0	0	0	0	0	0	0	0	0	0	0	0	0	0	0	2	1	0	0	0	0	0
OTU 905	Bacteria (100)	Planctomycetes (100)	Planctomycetacia (100)	Planctomycetales (100)	Planctomycetaceae (100)	Pirellula (100)	0	0	0	0	0	0	0	0	0	0	0	0	0	0	0	0	0	0	0	0	0	0	0	0	0	0	0	0	0	0	0	0	0	0	3	3	0	0	0	0	0
OTU 906	Bacteria (100)	Chlamydiae (97)	Chlamydiae (97)	Chlamydiales (97)	Parachlamydiaceae (80)	Neochlamydia (63)	0	1	0	0	0	0	0	0	3	0	0	1	0	0	0	0	0	0	0	0	0	0	0	0	0	0	0	0	0	0	0	0	0	0	0	0	0	0	0	0	0
OTU 907	Bacteria (100)	Proteobacteria (100)	Alphaproteobacteria (100)	Caulobacterales (100)	Hyphomonadaceae (100)	Woodsholea (100)	0	1	0	0	3	0	0	0	0	0	0	6	0	0	0	0	0	0	0	0	0	0	0	0	0	0	0	0	0	0	0	0	1	0	0	0	0	1	5	0	0
OTU 908	Bacteria (100)	Proteobacteria (100)	SPOTSOCT00m83 (73)	unclassified	unclassified	unclassified	0	0	0	0	0	0	0	0	0	0	0	0	0	0	0	0	0	0	0	0	0	0	4	0	0	0	0	0	0	0	0	0	0	0	0	0	0	0	0	0	0
OTU 909	Bacteria (100)	Proteobacteria (85)	Alphaproteobacteria (34)	Rhodospirillales (27)	Acetobacteraceae (14)	Granulibacter (5)	0	0	0	0	0	0	0	0	0	0	0	0	0	0	0	0	0	0	0	0	0	3	0	0	0	0	0	0	0	0	0	0	0	0	0	0	0	0	0	0	0
OTU 910	Bacteria (100)	Cyanobacteria (100)	Chloroplast (100)	unclassified	unclassified	unclassified	0	0	0	0	0	0	2	0	0	0	3	0	0	0	0	2	0	0	0	0	0	0	0	0	0	0	0	0	0	0	0	0	0	0	0	0	0	1	0	0	0
OTU 911	Bacteria (95)	Cyanobacteria (49)	Chloroplast (43)	unclassified	unclassified	unclassified	0	0	0	0	0	0	0	0	0	0	0	0	0	0	0	0	0	0	0	0	0	0	0	0	0	0	0	0	0	3	0	0	0	0	0	0	0	0	0	0	0
OTU 912	Bacteria (100)	Actinobacteria (100)	Actinobacteria (100)	Streptomycetales (100)	Streptomycetaceae (100)	Streptacidiphilus (96)	0	1	0	0	0	5	0	0	0	6	0	0	0	0	0	0	0	0	1	1	0	0	0	0	6	1	0	14	11	3	1	0	0	1	2	5	1	0	5	3	0
OTU 913	Bacteria (100)	Candidate division OP3 (98)	unclassified	unclassified	unclassified	unclassified	0	0	0	0	0	0	0	0	0	0	0	0	0	0	5	0	0	0	0	2	0	0	0	0	0	0	0	0	0	0	0	0	0	0	0	0	0	0	1	0	0
OTU 914	Bacteria (98)	Planctomycetes (94)	Planctomycetacia (88)	Planctomycetales (88)	Planctomycetaceae (88)	Zavarzinella (26)	0	0	0	0	0	0	0	4	0	0	0	0	0	0	0	0	0	0	0	0	0	0	0	0	0	0	0	0	0	0	0	0	0	0	0	0	0	0	0	0	0
OTU 915	Bacteria (95)	Proteobacteria (82)	Deltaproteobacteria (52)	Oligoflexales (42)	unclassified	unclassified	0	0	0	0	0	0	0	0	3	0	0	0	0	0	0	0	0	0	0	0	0	0	0	0	0	0	0	0	0	0	0	0	1	0	0	0	0	0	0	0	0
OTU 916	Bacteria (100)	Planctomycetes (91)	vadinHA49 (90)	unclassified	unclassified	unclassified	0	2	0	0	0	0	0	0	0	0	0	0	0	0	0	0	0	0	0	0	0	1	1	0	0	0	0	0	0	0	0	0	4	0	0	0	0	0	0	0	0
OTU 917	Bacteria (100)	Proteobacteria (100)	Betaproteobacteria (100)	Burkholderiales (100)	Comamonadaceae (100)	Hydrogenophaga (83)	0	0	0	0	0	0	0	0	1	0	0	0	0	0	3	0	0	0	0	0	0	0	0	0	2	0	0	0	0	0	0	0	0	0	1	0	0	6	0	0	0
OTU 918	Bacteria (100)	Planctomycetes (100)	Phycisphaerae (100)	Phycisphaerales (100)	Phycisphaeraceae (100)	Phycisphaera (100)	0	0	0	0	0	0	0	0	0	0	0	0	0	0	0	0	0	0	0	0	0	0	0	0	0	0	0	3	0	0	1	0	0	0	0	0	0	0	0	3	0
OTU 919	Bacteria (100)	Cyanobacteria (100)	Chloroplast (100)	unclassified	unclassified	unclassified	0	0	0	0	0	0	3	0	0	0	0	0	0	0	0	0	0	0	0	0	0	0	0	0	0	0	0	0	0	0	0	0	0	0	0	0	0	0	0	0	0
OTU 920	Bacteria (100)	Acidobacteria (100)	Acidobacteria (100)	Acidobacteriales (100)	Acidobacteriaceae (Subgroup 1) (100)	Granulicella (100)	0	0	0	0	0	0	0	0	0	0	0	1	0	0	0	0	0	0	0	0	0	0	0	0	0	0	0	0	0	0	0	0	2	0	0	0	0	0	0	0	0
OTU 921	Bacteria (100)	Cyanobacteria (82)	Melainabacteria (79)	Caenarcaniphilales (79)	unclassified	unclassified	0	0	0	0	0	0	0	0	0	0	0	0	0	0	0	0	0	0	0	0	0	0	0	0	0	0	0	0	0	0	0	0	3	0	0	0	0	0	0	0	0
OTU 922	Bacteria (100)	Proteobacteria (100)	Gammaproteobacteria (100)	Legionellales (100)	Legionellaceae (100)	Legionella (100)	0	1	0	0	0	1	0	1	1	0	4	0	1	0	7	0	0	0	0	0	0	0	0	0	0	0	1	0	0	0	0	0	0	0	0	0	0	0	0	0	0
OTU 923	Bacteria (100)	Chloroflexi (100)	TK10 (100)	unclassified	unclassified	unclassified	0	0	0	0	0	0	0	0	0	0	0	0	0	4	0	0	0	0	0	0	0	0	0	0	0	0	0	0	0	0	0	0	0	0	0	0	0	0	0	0	0
OTU 924	Bacteria (100)	Planctomycetes (99)	Planctomycetacia (86)	Planctomycetales (71)	Planctomycetaceae (71)	Gemmata (42)	0	0	0	0	0	0	0	0	0	0	0	0	0	4	0	0	0	0	1	0	0	0	0	0	0	0	0	0	0	0	0	0	0	0	0	0	0	0	0	0	0
OTU 925	Bacteria (99)	Acidobacteria (13)	Acidobacteria (11)	Subgroup 4 (10)	Elev-16S-573 (10)	unclassified	0	0	0	0	0	0	0	0	0	0	0	0	0	0	0	0	0	0	0	0	0	0	5	0	0	0	0	0	0	0	0	0	0	0	0	0	0	0	0	0	0
OTU 926	Bacteria (100)	Proteobacteria (100)	Alphaproteobacteria (100)	Rhizobiales (100)	Methylobacteriaceae (100)	Methylobacterium (99)	0	0	0	0	0	0	0	1	0	0	0	0	0	0	0	0	0	0	0	0	0	0	0	0	0	0	0	0	0	0	2	0	0	0	0	0	1	1	8	0	0
OTU 927	Bacteria (100)	Verrucomicrobia (100)	Verrucomicrobiae (100)	Verrucomicrobiales (100)	Verrucomicrobiaceae (100)	Prosthecobacter (85)	0	0	0	0	0	0	0	0	0	0	0	0	0	0	0	0	0	0	0	0	0	0	0	0	0	0	0	0	0	0	0	0	0	2	0	0	0	0	0	3	2
OTU 928	Bacteria (100)	Firmicutes (99)	Bacilli (99)	Bacillales (99)	Alicyclobacillaceae (97)	Tumebacillus (87)	0	0	0	0	0	0	0	0	0	0	0	0	0	0	0	0	0	0	6	1	0	0	0	0	0	0	0	0	0	0	0	0	0	0	0	0	0	0	0	0	0
OTU 929	Bacteria (100)	Bacteroidetes (100)	Flavobacteriia (100)	Flavobacteriales (100)	Cryomorphaceae (100)	Fluviicola (100)	0	0	0	0	0	0	0	0	0	0	0	0	0	0	0	0	0	0	0	0	0	0	0	0	0	0	0	0	0	0	0	0	0	3	0	0	0	0	0	0	0
OTU 930	Bacteria (100)	Actinobacteria (100)	Thermoleophilia (100)	Gaiellales (100)	unclassified	unclassified	0	0	0	0	0	0	0	0	0	0	0	0	0	0	0	0	0	0	0	0	0	0	0	0	0	0	0	0	0	0	0	0	0	0	0	0	0	0	4	0	0
OTU 931	Bacteria (100)	Actinobacteria (100)	Actinobacteria (100)	Frankiales (78)	Frankiaceae (42)	Jatrophihabitans (22)	0	0	0	0	0	0	0	0	0	2	0	0	0	0	0	0	0	0	0	0	0	0	0	0	0	0	0	1	0	1	0	1	0	0	0	0	0	0	0	0	1
OTU 932	Bacteria (100)	Chlamydiae (100)	Chlamydiae (100)	Chlamydiales (100)	Parachlamydiaceae (100)	Candidatus Protochlamydia (100)	0	0	0	0	0	0	0	0	1	0	0	0	0	0	0	0	0	0	3	0	0	0	0	0	0	0	0	0	0	0	0	0	0	0	0	0	0	0	0	0	0
OTU 933	Bacteria (100)	Actinobacteria (100)	Actinobacteria (100)	Corynebacteriales (100)	Corynebacteriaceae (100)	Turicella (100)	0	0	0	0	0	0	0	0	0	0	0	0	0	0	0	0	0	0	0	0	0	0	0	0	0	0	0	0	0	5	0	0	0	0	0	0	0	0	0	0	0
OTU 934	Bacteria (100)	TM6 (100)	unclassified	unclassified	unclassified	unclassified	0	0	0	0	0	0	0	4	0	0	0	0	0	0	0	0	0	0	0	0	0	0	0	0	0	0	0	0	0	0	0	0	0	0	0	0	0	0	0	0	0
OTU 935	Bacteria (100)	Proteobacteria (100)	Alphaproteobacteria (100)	Rhodospirillales (100)	Acetobacteraceae (100)	Acidicaldus (83)	0	0	0	0	0	0	0	0	0	0	1	0	0	0	0	0	0	0	0	0	0	0	0	0	0	0	0	2	0	0	0	0	0	0	0	0	0	0	0	4	0
OTU 936	Bacteria (100)	Cyanobacteria (100)	Cyanobacteria (100)	SubsectionIV (100)	FamilyI (100)	Anabaena (100)	0	0	0	1	0	0	0	0	0	0	0	0	0	0	0	0	0	0	0	0	0	0	0	0	0	0	0	0	0	0	4	0	0	0	0	0	0	0	0	1	0
OTU 937	Bacteria (100)	Planctomycetes (99)	Pla4 lineage (96)	unclassified	unclassified	unclassified	0	0	0	0	0	0	0	0	0	0	0	0	0	4	0	0	0	0	0	0	0	0	0	0	0	0	0	0	0	0	0	0	0	0	0	0	0	0	0	0	0
OTU 938	Bacteria (100)	TM6 (100)	unclassified	unclassified	unclassified	unclassified	0	0	0	0	0	0	0	2	0	0	0	0	0	0	0	0	0	0	0	0	0	0	0	0	0	0	0	0	0	0	0	0	0	0	0	0	0	0	0	0	0
OTU 939	Bacteria (100)	Proteobacteria (100)	Alphaproteobacteria (100)	Rhodospirillales (100)	Acetobacteraceae (100)	Acidiphilium (95)	0	0	0	0	0	0	0	0	0	0	0	0	0	0	0	0	0	0	0	0	0	0	0	0	0	0	0	0	0	0	0	0	0	0	0	0	0	0	0	0	0
OTU 940	Bacteria (100)	Cyanobacteria (100)	Cyanobacteria (100)	SubsectionIV (100)	FamilyII (100)	Calothrix (100)	0	0	0	0	0	0	0	0	0	0	0	0	0	0	0	0	0	0	0	0	0	0	0	0	0	0	0	0	0	0	0	0	0	0	0	0	0	0	0	0	0
OTU 941	Bacteria (96)	Candidate division OP3 (54)	unclassified	unclassified	unclassified	unclassified	0	0	0	0	0	0	0	0	0	0	0	0	0	0	0	0	0	0	0	0	0	2	0	0	0	0	0	0	0	0	0	0	0	0	0	0	0	0	0	0	0
OTU 942	Bacteria (100)	Proteobacteria (100)	Deltaproteobacteria (100)	Myxococcales (98)	Haliangiaceae (82)	Haliangium (82)	0	0	0	0	0	0	0	0	0	0	0	0	0	0	0	0	0	0	0	0	0	5	0	0	0	0	0	0	0	0	0	0	0	0	0	0	0	0	0	0	0
OTU 943	Bacteria (100)	Candidate division OP3 (57)	unclassified	unclassified	unclassified	unclassified	0	0	0	0	0	0	0	0	0	0	0	0	0	0	0	0	0	0	0	0	0	2	0	0	0	0	0	0	0	0	0	0	0	0	0	0	0	0	0	0	0
OTU 944	Bacteria (100)	Actinobacteria (100)	Actinobacteria (100)	Corynebacteriales (100)	Corynebacteriaceae (100)	Corynebacterium 1 (100)	2	0	0	0	0	0	0	0	0	0	0	0	0	1	0	0	0	0	0	0	0	0	0	0	0	0	0	0	0	2	0	0	0	0	0	0	0	0	0	0	0
OTU 945	Bacteria (100)	Parcubacteria (91)	unclassified	unclassified	unclassified	unclassified	0	0	0	0	0	0	0	0	0	0	0	0	0	0	0	0	0	0	0	0	0	0	2	0	0	0	0	0	0	0	0	0	0	0	0	0	0	0	0	0	0
OTU 946	Bacteria (100)	Planctomycetes (99)	Planctomycetacia (99)	Planctomycetales (99)	Planctomycetaceae (99)	Planctomyces (92)	0	0	0	0	0	0	0	0	0	0	0	0	0	0	0	0	0	0	0	0	0	0	0	0	0	0	0	0	1	0	0	0	0	0	2	2	0	0	0	0	0
OTU 947	Bacteria (100)	TM6 (100)	unclassified	unclassified	unclassified	unclassified	0	0	0	0	1	0	0	0	0	0	0	0	0	0	0	0	0	0	0	0	0	0	0	0	0	0	0	0	0	0	0	0	0	0	0	0	0	0	0	0	0
OTU 948	Bacteria (98)	Proteobacteria (88)	Deltaproteobacteria (62)	GR-WP33-30 (37)	unclassified	unclassified	0	0	0	0	2	1	0	0	0	0	0	0	0	0	0	0	0	0	0	0	0	0	0	0	0	0	0	0	0	0	0	0	0	0	0	0	0	0	0	0	0
OTU 949	Bacteria (100)	Actinobacteria (100)	Actinobacteria (100)	Frankiales (60)	Cryptosporangiaceae (13)	Fodinicola (12)	0	0	0	0	0	0	0	0	0	0	0	0	0	0	0	0	0	0	3	0	0	0	0	0	0	0	0	0	0	0	0	0	0	0	0	0	2	0	0	0	0
OTU 950	Bacteria (100)	Proteobacteria (100)	Gammaproteobacteria (100)	Xanthomonadales (100)	Xanthomonadales Incertae Sedis (100)	Steroidobacter (100)	0	0	0	0	0	0	0	0	0	0	0	0	0	0	0	0	0	0	0	0	0	0	0	0	0	0	0	0	0	0	2	0	0	0	0	0	0	0	0	0	0
OTU 951	Bacteria (100)	Candidate division OP3 (100)	unclassified	unclassified	unclassified	unclassified	0	0	0	0	0	0	0	0	0	0	0	0	0	1	2	0	0	0	0	0	0	0	0	0	0	0	0	0	0	0	0	0	0	0	0	0	0	0	0	0	0
OTU 952	Bacteria (100)	Proteobacteria (100)	Alphaproteobacteria (100)	Rhodobacterales (100)	Rhodobacteraceae (100)	Paracocccus (100)	0	0	0	0	0	0	0	0	0	0	0	0	0	0	0	0	0	0	0	0	0	0	0	0	0	2	1	0	0	0	0	0	0	4	0	0	0	0	0	0	0
OTU 953	Bacteria (100)	TM6 (100)	unclassified	unclassified	unclassified	unclassified	0	0	0	0	0	0	0	0	0	0	0	0	0	0	0	0	0	0	0	0	0	0	0	0	0	0	0	0	0	0	0	0	0	0	0	0	0	1	0	0	0
OTU 954	Bacteria (100)	Verrucomicrobia (100)	Spartobacteria (100)	Chthoniobacterales (100)	DA101 soil group (99)	unclassified	0	0	0	0	0	0	0	0	0	0	0	0	0	0	0	0	0	0	0	0	0	0	0	0	0	0	0	0	0	0	0	0	0	0	0	0	2	0	0	0	0
OTU 955	Bacteria (100)	Candidate division OP3 (100)	unclassified	unclassified	unclassified	unclassified	0	0	0	0	0	0	0	0	0	0	0	0	0	0	0	0	0	0	0	0	0	0	0	0	0	0	0	0	0	0	0	0	0	0	0	0	2	0	0	0	0
OTU 956	Bacteria (100)	Planctomycetes (100)	Planctomycetacia (100)	Planctomycetales (100)	Planctomycetaceae (100)	Planctomyces (100)	0	0	0	0	0	0	0	0	0	0	1	0	0	0	0	0	0	0	0	0	0	0	0	0	0	0	0	0	0	0	0	1	0	1	0	1	0	0	0	0	0
OTU 957	Bacteria (100)	Proteobacteria (100)	Deltaproteobacteria (96)	Desulfuromonadales (77)	MA-28-I98C (33)	unclassified	0	0	0	0	0	0	0	0	0	2	0	0	0	0	0	0	0	0	1	0	0	0	0	0	0	0	0	0	0	0	0	0	0	0	0	0	1	1	0	0	0
OTU 958	Bacteria (100)	Planctomycetes (100)	Planctomycetacia (100)	Planctomycetales (100)	Planctomycetaceae (100)	Pir4 lineage (98)	0	0	0	0	0	0	0	0	0	0	0	0	0	0	0	0	0	0	0	0	0	0	0	0	0	0	0	0	0	0	2	0	0	0	0	0	0	0	0	0	0
OTU 959	Bacteria (100)	Proteobacteria (99)	Deltaproteobacteria (97)	Sva0485 (94)	unclassified	unclassified	0	0	0	0	0	0	0	0	0	2	0	0	0	0	0	0	0	0	0	0	0	0	0	0	0	0	0	0	0	0	0	0	0	0	0	0	0	0	0	0	0
OTU 960	Bacteria (100)	Proteobacteria (100)	Alphaproteobacteria (100)	Caulobacterales (100)	Caulobacteraceae (100)	Caulobacter (96)	0	0	0	0	0	0	0	0	3	0	0	0	0	0	0	0	0	0	0	0	0	0	0	0	0	0	0	0	0	0	0	0	0	0	0	0	0	0	0	0	0
OTU 961	Bacteria (90)	Parcubacteria (80)	unclassified	unclassified	unclassified	unclassified	0	0	0	0	0	0	0	0	0	0	0	0	0	0	0	0	0	0	0	2	0	0	0	0	0	0	0	0	0	0	0	0	0	0	0	0	0	0	0	0	0
OTU 962	Bacteria (100)	Actinobacteria (100)	Thermoleophilia (100)	Solirubrobacterales (100)	480-2 (99)	unclassified	0	0	1	0	0	0	0	0	0	0	0	0	0	0	0	0	0	0	0	0	2	0	0	0	0	0	0	0	0	1	1	0	0	0	0	0	0	0	0	0	0
OTU 963	Bacteria (100)	Proteobacteria (100)	Alphaproteobacteria (100)	ss1-B-07-44 (24)	unclassified	unclassified	0	0	0	0	0	0	0	0	0	1	2	0	0	0	0	0	0	0	0	0	0	0	0	0	0	0	0	0	0	0	0	0	0	0	0	0	0	0	0	0	0
OTU 964	Bacteria (99)	Candidate division OP3 (92)	unclassified	unclassified	unclassified	unclassified	0	0	0	3	0	0	0	0	0	0	0	0	0	4	3	0	0	0	1	2	0	0	0	0	0	0	0	0	0	0	0	0	0	0	0	0	1	0	0	0	0
OTU 965	Bacteria (100)	Proteobacteria (99)	Alphaproteobacteria (99)	Rickettsiales (99)	Rickettsiales Incertae Sedis (99)	Candidatus Captivus (99)	0	0	0	0	0	0	0	0	2	0	0	0	0	0	0	0	0	0	0	0	0	0	0	0	0	0	0	0	0	0	0	0	0	0	0	0	0	0	0	0	0
OTU 966	Bacteria (100)	Proteobacteria (100)	Gammaproteobacteria (100)	Oceanospirillales (100)	Oceanospirillaceae (100)	Pseudospirillum (100)	0	0	0	0	0	0	0	0	0	0	0	0	0	0	0	0	0	0	0	0	0	0	0	0	0	0	0	0	0	0	0	0	0	2	0	0	0	0	0	0	0
OTU 967	Bacteria (100)	Bacteroidetes (100)	Flavobacteriia (100)	Flavobacteriales (100)	Flavobacteriaceae (100)	Flavobacterium (100)	3	0	0	0	0	0	2	0	0	0	0	1	0	0	2	3	0	0	0	0	0	1	0	1	17	0	1	2	0	0	7	0	0	0	0	0	0	0	0	1	0
OTU 968	Bacteria (100)	Elusimicrobia (100)	Elusimicrobia (100)	Lineage IV (100)	unclassified	unclassified	0	0	1	0	0	0	0	2	0	0	0	0	0	0	0	0	0	0	0	0	0	0	0	0	0	0	0	0	0	0	0	0	0	0	0	0	0	0	0	0	0
OTU 969	Bacteria (100)	Gemmatimonadetes (100)	Gemmatimonadetes (100)	Gemmatimonadales (100)	Gemmatimonadaceae (100)	Gemmatimonas (90)	0	0	1	0	0	0	0	0	0	0	0	0	0	0	0	0	0	0	0	0	3	0	0	0	0	0	0	0	0	0	1	0	0	2	0	0	1	0	1	0	0
OTU 970	Bacteria (100)	Proteobacteria (100)	Epsilonproteobacteria (100)	Campylobacterales (100)	Campylobacteraceae (100)	Arcobacter (100)	0	0	0	0	0	0	0	0	0	0	0	0	0	0	0	0	0	0	0	0	0	0	0	0	2	0	0	0	0	0	0	0	0	0	0	0	0	0	0	0	0
OTU 971	Bacteria (100)	Proteobacteria (80)	Gammaproteobacteria (78)	Xanthomonadales (9)	Xanthomonadaceae (9)	Wohlfahrtiimonas (9)	0	0	0	0	0	0	0	0	0	0	0	0	0	0	0	0	0	0	0	0	0	0	0	2	0	0	0	0	0	0	0	0	0	0	0	0	0	0	0	0	0
OTU 972	Bacteria (100)	Planctomycetes (100)	Planctomycetacia (100)	Planctomycetales (100)	Planctomycetaceae (100)	Planctomyces (100)	0	0	0	0	0	0	0	0	0	0	0	0	0	3	0	0	0	0	0	0	0	0	0	0	0	0	0	0	0	0	0	0	0	0	0	0	0	0	0	0	0
OTU 973	Bacteria (100)	Proteobacteria (100)	Deltaproteobacteria (100)	Sh765B-TzT-29 (100)	unclassified	unclassified	0	0	0	0	0	0	0	0	0	0	0	2	0	0	0	0	0	0	0	0	0	0	0	4	0	0	0	0	0	0	0	0	0	0	0	0	0	0	0	0	0
OTU 974	Bacteria (100)	Proteobacteria (100)	Gammaproteobacteria (100)	Legionellales (40)	Coxiellaceae (40)	Aquicella (40)	0	0	0	0	0	0	0	0	0	1	0	0	0	0	0	0	0	0	0	0	0	0	0	0	1	0	0	0	0	0	0	0	0	0	0	0	0	0	0	0	0
OTU 975	Bacteria (100)	Actinobacteria (100)	Actinobacteria (100)	Actinomycetales (100)	Actinomycetaceae (100)	Actinomyces (100)	0	0	0	1	0	0	0	0	0	0	0	0	2	0	0	0	0	0	0	0	0	0	0	0	0	1	0	0	0	2	0	0	0	0	0	0	0	0	0	0	0
OTU 976	Archaea (69)	Woesearchaeota (DHVEG-6) (43)	unclassified	unclassified	unclassified	unclassified	0	0	0	0	0	0	0	0	0	0	0	0	0	0	0	0	0	0	0	0	0	0	4	0	0	0	0	0	0	0	0	0	0	0	0	0	0	0	0	0	0
OTU 977	Bacteria (100)	Proteobacteria (98)	Deltaproteobacteria (95)	Desulfobacterales (82)	Desulfobulbaceae (52)	Desulfobulbus (38)	0	0	0	3	0	0	0	0	0	0	0	0	0	0	0	0	0	0	0	0	0	0	0	0	0	0	0	0	0	0	0	0	0	0	0	0	0	0	0	0	0
OTU 978	Bacteria (100)	Acidobacteria (100)	Holophagae (97)	Subgroup 10 (97)	ABS-19 (90)	unclassified	0	0	0	3	0	0	0	0	0	0	0	0	0	0	0	0	0	0	0	0	0	0	0	0	0	0	0	0	0	0	0	0	0	0	0	0	0	0	0	0	0
OTU 979	Bacteria (100)	Proteobacteria (100)	Gammaproteobacteria (98)	NKB5 (89)	unclassified	unclassified	0	0	0	0	0	0	0	0	0	0	0	2	0	0	0	0	0	1	0	0	0	0	0	0	0	0	0	0	0	0	0	0	0	0	0	0	0	0	0	0	0
OTU 980	Bacteria (95)	Candidate division OP3 (60)	unclassified	unclassified	unclassified	unclassified	0	0	0	1	0	0	0	0	0	0	0	0	0	0	0	0	0	0	0	1	3	0	0	0	0	0	0	0	0	0	0	0	0	0	0	0	0	0	0	0	0
OTU 981	Archaea (70)	Woesearchaeota (DHVEG-6) (61)	unclassified	unclassified	unclassified	unclassified	0	0	0	1	0	0	0	0	0	0	0	0	0	0	0	0	0	0	0	1	0	0	0	0	0	0	0	0	0	0	0	0	0	0	0	0	0	0	0	0	0
OTU 982	Bacteria (100)	Actinobacteria (89)	Thermoleophilia (87)	Gaiellales (66)	unclassified	unclassified	0	0	0	0	0	0	0	0	0	0	0	0	0	0	0	0	0	0	0	0	0	0	0	0	0	0	0	0	0	0	0	2	2	1	0	0	0	0	0	0	0
OTU 983	Bacteria (100)	Proteobacteria (100)	Alphaproteobacteria (100)	Rhodobacterales (100)	Rhodobacteraceae (100)	Rhodobacter (23)	0	0	0	0	0	0	1	0	0	0	0	0	0	0	0	5	0	0	0	0	0	0	0	0	0	0	0	0	0	0	0	2	0	0	0	0	0	0	0	1	0
OTU 984	Bacteria (100)	Actinobacteria (100)	Thermoleophilia (100)	Solirubrobacterales (100)	Elev-16S-1332 (100)	unclassified	0	0	0	1	1	1	0	0	0	0	0	0	0	0	0	0	0	0	0	0	1	0	0	0	0	0	0	0	0	1	1	0	0	0	0	0	0	1	0	0	0
OTU 985	Bacteria (100)	Verrucomicrobia (100)	OPB35 soil group (100)	unclassified	unclassified	unclassified	0	0	0	0	0	0	0	0	0	1	0	0	0	0	0	0	0	0	0	0	0	0	0	0	0	0	0	0	0	0	0	0	0	1	0	0	0	0	0	0	1
OTU 986	Bacteria (100)	Acidobacteria (95)	Subgroup 22 (95)	unclassified	unclassified	unclassified	0	0	0	0	0	0	0	0	0	0	0	0	0	4	0	0	0	0	0	0	0	0	0	0	0	0	0	0	0	0	0	0	0	0	0	0	0	0	0	0	0
OTU 987	Archaea (90)	Diapherotrites (49)	Diapherotrites Incertae Sedis (49)	Unknown Order (49)	Unknown Family (49)	Candidatus Iainarchaeum (49)	0	0	0	0	0	0	0	0	0	0	0	0	0	0	0	0	0	0	0	0	0	0	0	0	0	0	0	0	0	0	0	0	0	0	0	0	0	0	0	0	0
OTU 988	Bacteria (100)	Omnitrophica (100)	NPL-UPA2 (100)	unclassified	unclassified	unclassified	0	0	0	3	0	0	0	0	0	0	0	0	0	0	0	0	0	0	0	0	2	1	0	0	0	0	0	1	0	0	0	0	0	0	0	0	0	1	0	0	0
OTU 989	Bacteria (97)	Planctomycetes (90)	Planctomycetacia (55)	Planctomycetales (55)	Planctomycetaceae (55)	Planctopirus (32)	0	0	0	0	0	0	0	0	0	0	0	0	0	0	0	0	0	0	0	0	0	0	0	0	0	0	0	0	0	0	0	0	0	0	4	0	0	0	0	0	0
OTU 990	Bacteria (100)	Bacteroidetes (100)	Flavobacteriia (100)	Flavobacteriales (100)	Flavobacteriaceae (100)	Flavobacterium (100)	2	0	0	0	0	0	2	0	0	0	0	0	0	1	0	3	0	0	0	0	0	1	0	0	17	0	0	2	0	0	0	0	0	1	0	0	0	0	0	0	0
OTU 991	Bacteria (99)	Candidate division OP3 (91)	unclassified	unclassified	unclassified	unclassified	0	0	0	4	0	0	0	0	0	0	0	0	0	0	0	0	0	0	0	0	0	0	1	0	0	0	0	0	0	0	0	0	0	0	0	0	0	0	0	0	0
OTU 992	Bacteria (100)	Proteobacteria (100)	Betaproteobacteria (100)	Nitrosomonadales (97)	Gallionellaceae (97)	Gallionella (94)	5	0	0	6	0	0	0	0	0	10	10	1	0	0	0	0	0	0	0	0	18	0	0	0	0	0	0	0	0	0	0	0	0	0	0	0	24	15	4	0	9
OTU 993	Bacteria (97)	Planctomycetes (89)	Planctomycetacia (65)	Planctomycetales (65)	Planctomycetaceae (65)	Zavarzinella (24)	0	0	0	0	2	0	0	0	0	0	0	0	0	0	0	0	0	0	0	0	0	0	0	0	0	0	0	0	0	0	0	0	0	0	0	0	0	0	0	0	0
OTU 994	Bacteria (100)	Planctomycetes (100)	Planctomycetacia (100)	Planctomycetales (100)	Planctomycetaceae (100)	Pir4 lineage (62)	2	0	0	0	0	0	0	0	0	0	0	0	0	0	0	0	0	0	0	0	0	0	0	0	0	0	0	0	0	0	0	0	0	0	0	0	0	0	0	0	0
OTU 995	Bacteria (100)	Verrucomicrobia (100)	Opitutae (100)	Opitutales (100)	Opitutaceae (100)	Opitutus (100)	0	0	0	0	0	1	0	0	0	0	0	0	0	0	2	0	0	0	0	0	0	0	0	0	0	0	0	0	0	0	3	0	1	5	0	0	0	0	1	5	0
OTU 996	Bacteria (100)	Proteobacteria (100)	Deltaproteobacteria (100)	Desulfobacterales (100)	Desulfobulbaceae (100)	Desulfurivibrio (100)	0	0	0	0	0	0	0	0	0	0	0	0	0	0	0	0	0	0	0	0	0	0	0	0	0	0	0	0	0	0	0	0	0	0	0	0	5	0	0	0	0
OTU 997	Bacteria (100)	Bacteroidetes (100)	Cytophagia (100)	Cytophagales (100)	Cytophagaceae (100)	Cytophaga (100)	0	0	0	0	0	0	0	0	0	0	0	0	0	0	0	0	0	0	0	0	0	0	0	0	0	0	0	0	0	0	0	0	0	0	0	0	0	0	4	0	0
OTU 998	Bacteria (100)	Actinobacteria (100)	Thermoleophilia (100)	Solirubrobacterales (100)	Patulibacteraceae (93)	Patulibacter (93)	0	0	2	0	0	0	0	0	0	0	0	1	0	0	0	0	0	0	0	0	0	0	0	0	0	0	3	0	0	1	0	1	1	0	0	0	0	1	0	1	0
OTU 999	Bacteria (100)	Proteobacteria (99)	Betaproteobacteria (99)	Nitrosomonadales (96)	Nitrosomonadaceae (96)	unclassified	0	0	0	0	0	0	0	0	0	0	0	0	0	0	0	0	0	0	0	0	0	0	2	0	0	0	0	0	0	0	0	0	0	0	0	0	1	0	0	0	0
OTU 1000	Bacteria (100)	Proteobacteria (100)	Alphaproteobacteria (100)	Rhizobiales (100)	Hyphomicrobiaceae (96)	Hyphomicrobium (91)	0	0	0	0	0	1	0	0	0	0	0	0	0	0	0	0	0	0	0	0	0	0	0	0	0	0	0	0	0	0	0	0	0	0	0	0	0	0	0	0	0
OTU 1001	Bacteria (100)	Gracilibacteria (97)	unclassified	unclassified	unclassified	unclassified	0	0	0	0	0	0	0	0	0	0	0	0	0	0	0	0	0	0	0	0	0	0	2	0	0	0	0	0	0	0	0	0	0	0	0	0	0	0	0	0	0
OTU 1002	Bacteria (100)	Parcubacteria (100)	unclassified	unclassified	unclassified	unclassified	0	0	0	0	0	0	0	0	0	0	0	0	0	1	2	0	0	0	0	0	0	1	1	0	0	0	0	0	0	0	0	0	0	0	0	0	0	1	0	0	0
OTU 1003	Bacteria (100)	Proteobacteria (96)	Deltaproteobacteria (96)	GR-WP33-30 (78)	unclassified	unclassified	0	1	0	0	0	0	0	0	0	0	0	2	0	0	0	0	0	0	0	0	0	0	0	0	0	0	0	0	0	0	0	0	0	0	0	0	0	0	0	0	0
OTU 1004	Bacteria (100)	Parcubacteria (95)	unclassified	unclassified	unclassified	unclassified	0	0	0	0	0	0	0	0	0	0	0	0	0	0	0	0	0	0	0	0	0	0	5	0	0	0	0	0	0	0	0	0	0	0	0	0	0	0	0	0	0
OTU 1005	Bacteria (100)	Proteobacteria (100)	Deltaproteobacteria (100)	Bdellovibrionales (99)	Bdellovibrionaceae (99)	Bdellovibrio (99)	0	0	2	0	0	0	0	0	0	0	0	0	0	0	0	0	0	0	0	0	0	0	0	0	0	0	0	0	0	0	0	0	0	0	0	0	0	0	0	0	0
OTU 1006	Bacteria (97)	Microgenomates (62)	unclassified	unclassified	unclassified	unclassified	0	0	0	1	0	0	0	0	0	0	0	0	0	0	0	0	0	0	0	0	0	0	0	0	0	0	0	0	0	0	0	0	0	0	0	0	0	0	0	0	0
OTU 1007	Bacteria (100)	Firmicutes (100)	Clostridia (100)	Clostridiales (100)	Peptostreptococcaceae (100)	Peptostreptococcus (100)	1	0	0	0	0	0	0	0	0	0	0	0	0	0	0	0	0	0	0	0	0	0	0	0	0	0	1	0	0	0	0	1	0	0	0	0	0	0	0	0	0
OTU 1008	Bacteria (100)	Candidate division OP3 (98)	unclassified	unclassified	unclassified	unclassified	0	0	0	0	0	0	0	0	0	0	0	0	0	0	0	0	0	0	0	0	0	0	0	0	0	0	0	0	0	0	0	0	0	0	0	0	1	1	0	0	0
OTU 1009	Bacteria (98)	Proteobacteria (84)	Deltaproteobacteria (57)	Myxococcales (18)	Cystobacteraceae (11)	Hyalangium (11)	0	0	0	0	0	1	0	0	0	0	0	0	0	0	0	0	0	0	1	0	0	0	0	0	0	0	0	0	0	0	0	0	0	0	0	2	0	0	0	0	0
OTU 1010	Bacteria (100)	Acidobacteria (100)	Holophagae (100)	Subgroup 10 (100)	ABS-19 (100)	unclassified	0	0	0	0	0	1	0	0	0	0	0	0	0	0	0	0	0	0	0	0	0	0	0	0	0	0	0	0	0	0	1	0	0	1	0	0	0	0	0	0	0
OTU 1011	Archaea (100)	Euryarchaeota (100)	Thermoplasmata (100)	South African Goldmine Gp (SAGMEG) (100)	unclassified	unclassified	0	0	0	0	0	0	0	0	0	0	0	0	0	0	0	0	0	0	0	1	0	0	0	0	0	0	0	0	0	0	0	0	0	0	0	0	0	0	0	0	0
OTU 1012	Bacteria (100)	Proteobacteria (100)	Gammaproteobacteria (100)	Xanthomonadales (100)	Xanthomonadaceae (100)	Luteibacter (38)	0	0	0	0	0	0	0	0	0	0	0	0	0	0	0	0	0	0	0	0	0	0	0	0	0	0	0	0	0	0	0	0	0	0	0	0	0	0	0	2	0
OTU 1013	Bacteria (100)	Proteobacteria (100)	Gammaproteobacteria (100)	Methylococcales (100)	Methylococcaceae (100)	Methyloglobulus (100)	0	0	0	0	0	0	0	0	0	0	0	0	0	0	0	0	0	0	0	0	0	0	0	0	0	0	0	0	0	0	0	0	0	0	0	0	0	0	0	0	0
OTU 1014	Bacteria (100)	Chlamydiae (86)	Chlamydiae (86)	Chlamydiales (86)	Parachlamydiaceae (68)	Candidatus Metachlamydia (63)	0	0	0	0	0	0	0	3	0	0	0	0	0	0	0	0	0	0	0	0	0	0	0	0	0	0	0	0	0	0	0	0	0	0	0	0	0	0	0	0	0
OTU 1015	Bacteria (99)	Planctomycetes (97)	Planctomycetacia (95)	Planctomycetales (95)	Planctomycetaceae (95)	Gemmata (93)	0	0	0	0	0	0	0	0	0	0	0	0	0	6	2	0	0	0	0	0	0	0	0	0	0	0	0	0	0	0	0	0	0	0	0	0	0	0	0	0	0
OTU 1016	Bacteria (99)	Planctomycetes (96)	Planctomycetacia (95)	Planctomycetales (94)	Planctomycetaceae (94)	Rhodopirellula (26)	0	0	0	0	0	0	0	0	0	0	0	0	0	0	0	0	0	0	0	0	0	0	0	0	0	0	0	0	0	0	0	0	1	0	0	0	0	0	1	0	0
OTU 1017	Bacteria (95)	Proteobacteria (82)	Deltaproteobacteria (36)	Desulfuromonadales (19)	M113 (18)	unclassified	0	0	0	0	0	0	0	0	0	0	0	0	0	0	0	0	0	0	0	0	0	0	2	0	0	0	0	0	0	0	0	0	0	0	0	0	0	1	0	0	0
OTU 1018	Bacteria (100)	Chlamydiae (75)	Chlamydiae (75)	Chlamydiales (75)	Simkaniaceae (43)	Simkania (42)	0	0	0	0	0	0	0	2	0	0	0	0	0	0	0	0	0	0	0	0	0	0	0	0	0	0	0	0	0	0	0	0	0	0	0	0	0	0	0	0	0
OTU 1019	Bacteria (100)	Proteobacteria (100)	Gammaproteobacteria (98)	Chromatiales (80)	Ectothiorhodospiraceae (73)	Acidiferrobacter (70)	0	0	0	0	0	0	0	0	0	0	0	0	0	0	0	0	0	0	0	0	0	2	0	0	0	0	0	0	0	0	0	0	0	0	0	0	1	0	0	0	0
OTU 1020	Bacteria (100)	Candidate division OP3 (100)	unclassified	unclassified	unclassified	unclassified	0	0	0	0	0	0	0	0	0	0	0	0	0	1	2	0	0	0	0	0	0	0	0	0	0	0	0	0	0	0	0	0	0	0	0	0	0	0	0	0	0
OTU 1021	Bacteria (96)	Parcubacteria (88)	unclassified	unclassified	unclassified	unclassified	0	0	0	0	0	1	0	0	0	0	0	0	0	0	0	0	0	0	0	0	0	0	0	0	0	0	0	0	0	0	0	0	0	0	0	0	0	0	0	0	2
OTU 1022	Bacteria (100)	Planctomycetes (100)	Planctomycetacia (100)	Planctomycetales (100)	Planctomycetaceae (100)	Rhodopirellula (33)	0	0	0	0	0	0	0	0	0	0	0	0	0	0	0	0	0	0	0	0	0	0	0	0	0	0	0	0	0	0	0	0	0	0	0	2	0	0	0	0	0
OTU 1023	Bacteria (100)	Parcubacteria (100)	unclassified	unclassified	unclassified	unclassified	0	0	0	0	0	0	0	0	0	0	0	0	0	0	0	0	0	0	0	0	0	0	2	0	0	0	0	0	0	0	0	0	0	0	0	0	0	0	0	0	0
OTU 1024	Bacteria (100)	Chloroflexi (100)	Ktedonobacteria (100)	JG30-KF-AS9 (100)	unclassified	unclassified	0	0	0	0	0	0	0	0	0	0	0	1	0	0	0	0	0	0	0	0	0	0	0	0	0	0	0	0	0	0	0	0	0	0	0	1	0	0	0	0	0
OTU 1025	Bacteria (100)	Actinobacteria (100)	MB-A2-108 (100)	unclassified	unclassified	unclassified	0	0	0	0	0	0	0	0	0	0	0	0	0	0	0	0	0	0	0	0	0	0	0	0	0	0	0	0	0	0	0	0	0	0	0	0	0	2	0	0	0
OTU 1026	Bacteria (100)	Proteobacteria (100)	Alphaproteobacteria (100)	Rhizobiales (100)	Brucellaceae (100)	Ochrobactrum (69)	0	0	0	0	0	0	0	0	0	0	1	0	0	0	0	0	0	0	0	0	0	0	0	1	0	0	0	0	1	0	0	0	0	0	0	0	0	0	0	0	0
OTU 1027	Bacteria (100)	Actinobacteria (94)	KIST-JJY010 (38)	unclassified	unclassified	unclassified	0	0	0	1	1	2	0	0	0	0	0	0	0	0	0	0	0	0	0	0	0	0	0	0	0	0	0	0	0	0	0	0	0	0	0	0	0	0	1	0	0
OTU 1028	Bacteria (99)	Parcubacteria (99)	unclassified	unclassified	unclassified	unclassified	0	0	0	0	0	0	0	0	0	0	0	0	0	0	0	0	0	0	0	0	0	0	4	0	0	0	0	0	0	0	0	0	0	0	0	0	0	0	0	0	0
OTU 1029	Bacteria (100)	Planctomycetes (91)	Planctomycetacia (83)	Planctomycetales (83)	Planctomycetaceae (83)	Gemmata (58)	0	0	0	0	0	0	0	0	0	0	0	0	0	0	0	0	0	0	0	0	0	0	0	0	0	0	0	0	0	0	0	0	0	0	0	2	0	0	0	0	0
OTU 1030	Bacteria (100)	Proteobacteria (99)	Deltaproteobacteria (99)	Bdellovibrionales (99)	Bdellovibrionaceae (99)	Bdellovibrio (99)	0	0	0	0	0	0	0	0	0	0	0	0	0	0	0	0	0	0	0	0	0	0	5	0	0	0	0	0	0	0	0	0	0	0	0	0	0	0	0	0	0
OTU 1031	Bacteria (100)	Proteobacteria (100)	Alphaproteobacteria (100)	Rhodospirillales (88)	B-48 (25)	unclassified	0	0	0	0	0	0	0	0	0	0	0	0	0	0	0	0	0	0	0	0	0	0	0	0	0	0	0	0	2	0	0	0	0	0	0	1	0	0	0	2	5
OTU 1032	Bacteria (100)	Proteobacteria (100)	Gammaproteobacteria (100)	Xanthomonadales (100)	Xanthomonadales Incertae Sedis (100)	Steroidobacter (100)	0	0	0	0	1	0	0	0	0	0	0	0	0	0	0	0	0	0	0	1	0	0	0	0	0	0	0	0	0	0	0	0	0	0	0	0	1	0	0	0	0
OTU 1033	Bacteria (100)	Proteobacteria (100)	Betaproteobacteria (100)	TRA3-20 (100)	unclassified	unclassified	0	1	0	0	3	0	0	0	0	0	0	2	1	0	0	0	0	0	0	0	0	0	1	0	0	0	0	0	0	0	0	0	0	0	0	0	0	0	5	0	0
OTU 1034	Bacteria (100)	Planctomycetes (100)	Planctomycetacia (100)	Planctomycetales (100)	Planctomycetaceae (100)	Pirellula (90)	0	0	0	0	0	0	0	0	0	0	0	0	0	0	0	0	0	0	0	0	0	0	0	0	0	0	0	0	0	0	0	0	0	0	1	2	0	0	0	0	0
OTU 1035	Archaea (100)	Thaumarchaeota (100)	Soil Crenarchaeotic Group (SCG) (100)	unclassified	unclassified	unclassified	0	0	0	1	1	0	0	0	0	0	0	0	0	0	0	0	0	0	0	0	0	0	0	0	0	0	0	0	0	0	0	0	0	0	0	0	0	0	0	0	0
OTU 1036	Bacteria (100)	Planctomycetes (96)	OM190 (90)	unclassified	unclassified	unclassified	0	0	0	0	0	0	0	0	0	0	0	0	0	0	0	0	0	0	0	0	0	0	2	0	0	0	0	0	0	0	0	0	0	0	0	0	0	0	0	0	0
OTU 1037	Bacteria (99)	Chloroflexi (61)	TK10 (48)	unclassified	unclassified	unclassified	0	0	0	0	0	0	0	0	0	0	0	0	0	0	0	0	0	0	0	0	0	0	0	0	0	0	0	0	0	0	0	0	0	0	0	2	0	0	0	0	0
OTU 1038	Bacteria (98)	Planctomycetes (94)	Planctomycetacia (93)	Planctomycetales (93)	Planctomycetaceae (93)	Zavarzinella (39)	0	0	0	0	0	0	0	0	0	0	0	0	0	0	0	0	0	0	0	0	0	0	2	0	0	0	0	0	0	0	0	0	0	0	0	0	0	0	0	0	0
OTU 1039	Bacteria (98)	Cyanobacteria (52)	Melainabacteria (49)	Obscuribacterales (49)	unclassified	unclassified	0	0	0	0	0	0	0	0	0	0	0	0	0	0	0	0	0	0	0	0	0	0	0	0	0	0	0	0	0	0	0	0	0	0	2	0	0	0	0	0	0
OTU 1040	Bacteria (100)	Candidate division OP3 (90)	unclassified	unclassified	unclassified	unclassified	0	0	0	0	0	0	0	0	0	0	0	0	0	0	0	0	0	0	0	0	0	0	2	0	0	0	0	0	0	0	0	0	0	0	0	0	0	0	0	0	0
OTU 1041	Bacteria (100)	Actinobacteria (100)	Thermoleophilia (100)	Gaiellales (100)	unclassified	unclassified	0	0	0	4	0	0	0	0	0	0	0	0	0	0	0	0	0	0	0	0	0	0	0	0	0	0	0	0	0	0	0	0	0	0	0	0	0	0	0	0	0
OTU 1042	Bacteria (100)	Bacteroidetes (100)	Sphingobacteriia (59)	Sphingobacteriales (59)	ST-12K33 (12)	unclassified	0	0	0	0	0	0	0	0	0	0	0	0	0	0	0	0	0	0	0	0	0	0	0	0	0	0	0	0	0	0	0	0	0	2	0	0	0	0	0	0	0
OTU 1043	Bacteria (100)	Acidobacteria (100)	Acidobacteria (100)	Subgroup 3 (100)	Unknown Family (100)	Bryobacter (100)	0	0	0	3	0	3	0	0	0	0	0	0	0	0	0	0	0	0	0	0	1	0	0	0	0	0	0	0	0	0	0	0	0	1	0	0	1	0	0	0	0
OTU 1044	Bacteria (100)	Verrucomicrobia (93)	Opitutae (93)	Puniceicoccales (79)	Puniceicoccaceae (79)	marine group (57)	0	0	0	0	0	0	0	0	2	0	0	0	0	0	0	0	0	0	0	0	0	0	0	0	0	0	0	0	0	0	0	0	0	0	0	0	0	0	0	0	0
OTU 1045	Eukaryota (98)	SAR (48)	Stramenopiles (44)	MAST-12 (6)	MAST-12A (6)	unclassified	0	0	0	0	0	0	0	0	3	0	0	0	0	0	0	0	0	0	0	0	0	0	0	0	0	0	0	0	0	0	0	0	0	0	0	0	0	0	0	0	0
OTU 1046	Bacteria (99)	Planctomycetes (86)	Planctomycetacia (78)	Planctomycetales (75)	Planctomycetaceae (75)	unclassified	0	0	0	0	0	0	0	0	0	0	0	0	0	0	0	0	0	0	0	0	0	0	0	0	0	0	0	0	0	0	0	0	0	0	3	1	0	0	0	0	0
OTU 1047	Bacteria (100)	Proteobacteria (100)	Betaproteobacteria (100)	Rhodocyclales (100)	Rhodocyclaceae (100)	Propionivibrio (56)	0	0	0	0	0	0	0	0	0	0	0	0	0	0	3	0	0	0	1	0	0	0	0	0	0	0	0	0	0	0	0	0	0	0	0	0	0	0	0	1	0
OTU 1048	Bacteria (100)	Actinobacteria (100)	Thermoleophilia (100)	Gaiellales (100)	Gaiellaceae (100)	Gaiella (100)	0	0	2	0	0	0	0	0	0	0	0	0	0	0	0	0	0	0	0	0	0	0	0	0	0	0	0	0	0	0	0	0	0	0	0	0	0	0	0	0	0
OTU 1049	Bacteria (100)	Proteobacteria (100)	Betaproteobacteria (100)	Burkholderiales (99)	Comamonadaceae (98)	Variovorax (30)	0	0	0	0	0	0	0	0	2	0	0	0	0	0	0	0	0	0	0	0	0	0	0	0	0	0	0	0	0	0	0	0	0	0	0	0	0	0	0	0	0
OTU 1050	Bacteria (100)	Planctomycetes (97)	Planctomycetacia (97)	Planctomycetales (97)	Planctomycetaceae (97)	Gemmata (70)	0	0	0	0	0	0	0	3	0	0	0	0	0	0	0	0	0	1	0	0	0	0	0	0	0	0	0	0	0	0	0	0	0	0	0	0	0	0	0	0	0
OTU 1051	Bacteria (100)	Bacteroidetes (100)	Sphingobacteriia (97)	Sphingobacteriales (97)	Saprospiraceae (97)	unclassified	0	0	0	0	0	0	0	0	0	0	0	0	0	0	0	0	0	0	0	0	0	0	0	0	0	0	0	0	0	0	0	0	0	2	0	0	0	0	0	0	0
OTU 1052	Bacteria (100)	Planctomycetes (100)	Planctomycetacia (99)	Planctomycetales (99)	Planctomycetaceae (99)	Gemmata (99)	0	0	0	0	0	0	0	0	0	0	0	0	0	0	0	0	0	0	0	0	0	0	0	0	0	0	0	0	0	0	0	0	0	0	0	3	0	0	0	0	0
OTU 1053	Bacteria (99)	Chlamydiae (60)	Chlamydiae (60)	Chlamydiales (60)	Parachlamydiaceae (31)	Candidatus Metachlamydia (29)	0	0	0	0	0	0	0	0	0	0	0	0	0	0	0	0	0	0	0	0	0	0	0	0	0	0	0	0	0	0	0	0	0	0	1	2	0	0	0	0	0
OTU 1054	Bacteria (100)	Planctomycetes (98)	Planctomycetacia (98)	Planctomycetales (98)	Planctomycetaceae (98)	Planctomyces (97)	0	0	0	0	0	0	0	0	0	0	0	0	0	0	0	0	0	0	0	0	0	0	0	0	0	0	0	0	0	0	0	0	0	1	0	2	0	0	0	0	0
OTU 1055	Bacteria (100)	Proteobacteria (100)	Alphaproteobacteria (100)	Sphingomonadales (100)	Sphingomonadaceae (100)	Sphingorhabdus (72)	0	0	0	1	1	2	0	0	0	0	0	0	0	0	2	2	0	0	0	0	0	0	1	1	2	0	0	0	0	0	2	0	1	3	0	0	0	1	0	2	0
OTU 1056	Bacteria (97)	Parcubacteria (90)	unclassified	unclassified	unclassified	unclassified	0	0	0	3	0	0	0	0	0	0	0	0	0	0	0	0	0	0	0	0	0	0	0	0	0	0	0	0	0	0	0	0	0	0	0	0	0	0	0	0	0
OTU 1057	Bacteria (100)	Proteobacteria (100)	Alphaproteobacteria (100)	Rhodobacterales (99)	Rhodobacteraceae (99)	Pseudorhodobacter (52)	0	0	0	0	0	0	0	0	3	0	0	0	0	0	0	0	0	0	0	0	0	0	0	0	0	0	0	0	0	0	0	0	0	0	0	0	0	0	0	2	0
OTU 1058	Bacteria (100)	Bacteroidetes (100)	Sphingobacteriia (100)	Sphingobacteriales (100)	Chitinophagaceae (100)	Ferruginibacter (100)	0	0	0	0	0	0	0	0	0	0	0	0	0	0	0	0	0	0	0	0	0	0	0	0	1	0	0	0	0	0	1	0	0	0	0	0	0	0	0	1	0
OTU 1059	Bacteria (100)	Proteobacteria (100)	Alphaproteobacteria (100)	Sphingomonadales (100)	Sphingomonadaceae (100)	Sphingobium (100)	0	0	0	0	0	0	0	0	0	0	0	0	0	0	0	0	0	0	0	0	0	0	0	0	0	0	0	0	0	0	0	0	0	0	0	0	0	0	0	0	0
OTU 1060	Bacteria (100)	Planctomycetes (100)	Planctomycetacia (100)	Planctomycetales (100)	Planctomycetaceae (100)	Planctomyces (100)	0	0	0	0	0	0	0	3	0	0	1	0	0	0	0	0	0	0	0	0	0	0	0	0	0	0	0	0	0	0	0	0	0	0	1	0	0	0	0	0	0
OTU 1061	Archaea (44)	Euryarchaeota (16)	Thermoplasmata (11)	Thermoplasmatales (8)	KTK 4A (8)	unclassified	0	0	0	0	0	0	0	0	0	0	0	0	0	0	0	0	0	0	0	0	0	0	0	2	0	0	0	0	0	0	0	0	0	0	0	0	0	0	0	0	0
OTU 1062	Bacteria (98)	Chlamydiae (80)	Chlamydiae (80)	Chlamydiales (80)	Parachlamydiaceae (42)	Candidatus Metachlamydia (36)	0	0	0	0	0	0	0	3	0	0	0	0	0	0	0	0	0	0	0	0	0	0	0	0	0	0	0	0	0	0	0	0	0	0	0	0	0	0	0	0	0
OTU 1063	Bacteria (98)	Parcubacteria (88)	unclassified	unclassified	unclassified	unclassified	2	0	0	0	0	0	0	0	0	0	0	0	0	0	0	0	0	0	0	0	0	0	0	0	0	0	0	0	0	0	0	0	0	0	0	0	0	0	0	0	0
OTU 1064	Archaea (53)	Woesearchaeota (DHVEG-6) (46)	unclassified	unclassified	unclassified	unclassified	0	0	0	0	0	0	0	0	0	0	0	0	0	0	0	0	0	0	1	1	0	0	0	0	0	0	0	0	0	0	0	0	0	0	0	0	0	0	0	0	0
OTU 1065	Bacteria (99)	Planctomycetes (88)	Planctomycetacia (63)	Planctomycetales (63)	Planctomycetaceae (63)	Gemmata (21)	0	0	0	0	0	0	0	0	0	0	2	0	0	0	0	0	0	0	0	0	0	0	0	0	0	0	0	0	0	0	0	0	0	0	0	0	0	0	0	0	0
OTU 1066	Bacteria (100)	Chloroflexi (100)	Anaerolineae (100)	Anaerolineales (100)	Anaerolineaceae (100)	unclassified	0	0	0	0	0	0	0	0	0	0	0	0	0	0	0	0	0	0	0	0	0	0	1	0	0	0	0	0	0	0	0	0	0	0	0	0	0	0	0	0	0
OTU 1067	Bacteria (100)	Candidate division OP3 (87)	unclassified	unclassified	unclassified	unclassified	0	0	0	0	0	0	0	0	0	0	0	0	0	0	5	0	0	0	0	0	0	0	0	0	0	0	0	0	0	0	0	0	0	0	0	0	0	0	0	0	0
OTU 1068	Bacteria (100)	Proteobacteria (100)	Betaproteobacteria (100)	TRA3-20 (100)	unclassified	unclassified	0	2	0	0	1	0	0	0	0	0	0	4	0	0	0	0	0	1	0	0	0	0	0	0	0	0	0	0	0	0	0	0	0	0	0	0	0	0	1	0	0
OTU 1069	Archaea (99)	Woesearchaeota (DHVEG-6) (92)	unclassified	unclassified	unclassified	unclassified	0	0	1	0	0	0	0	0	0	0	0	0	0	0	0	0	0	0	0	1	0	0	0	0	0	0	0	0	0	0	0	0	0	0	0	0	0	0	0	0	0
OTU 1070	Bacteria (100)	Proteobacteria (100)	Betaproteobacteria (100)	Burkholderiales (98)	Oxalobacteraceae (98)	Massilia (97)	0	43	76	0	0	1	0	0	0	0	0	1	0	0	0	0	0	0	7	2	6	0	0	0	0	0	0	1	0	0	0	0	0	11	0	0	16	13	3	0	0
OTU 1071	Bacteria (100)	Proteobacteria (100)	Gammaproteobacteria (100)	Oceanospirillales (100)	Oceanospirillaceae (100)	Pseudospirillum (100)	0	0	0	0	0	0	1	0	0	0	0	0	0	0	0	0	0	0	0	0	0	0	0	0	0	0	0	0	0	0	0	0	0	1	0	0	0	0	0	1	0
OTU 1072	Bacteria (97)	Microgenomates (64)	unclassified	unclassified	unclassified	unclassified	1	0	0	0	0	0	0	0	0	0	0	0	0	0	0	0	0	0	0	0	0	0	0	0	0	0	0	0	0	0	0	0	0	0	0	0	0	0	0	0	0
OTU 1073	Bacteria (100)	Acidobacteria (98)	Acidobacteria (98)	Subgroup 12 (98)	unclassified	unclassified	0	0	0	0	0	0	0	0	0	0	0	0	0	3	0	0	0	0	0	0	0	0	0	0	0	0	0	0	0	0	0	0	0	0	0	0	0	0	0	0	0
OTU 1074	Archaea (93)	Woesearchaeota (DHVEG-6) (51)	unclassified	unclassified	unclassified	unclassified	0	0	0	0	0	0	0	0	0	0	0	0	0	3	0	0	0	0	0	0	0	0	0	0	0	0	0	0	0	0	0	0	0	0	0	0	0	0	0	0	0
OTU 1075	Bacteria (100)	Bacteroidetes (100)	Sphingobacteriia (100)	Sphingobacteriales (100)	Sphingobacteriaceae (100)	Pedobacter (97)	0	0	0	0	0	0	0	0	0	0	0	0	0	0	0	0	0	0	0	0	2	1	0	0	4	0	0	1	0	0	1	0	0	0	0	0	0	0	0	2	0
OTU 1076	Bacteria (100)	Proteobacteria (100)	Gammaproteobacteria (100)	Chromatiales (99)	Chromatiaceae (99)	Rheinheimera (99)	0	0	0	0	0	0	0	0	0	0	0	0	0	0	0	2	0	0	0	0	0	0	0	0	1	0	0	0	0	0	0	0	0	2	0	0	0	0	0	0	0
OTU 1077	Bacteria (100)	Planctomycetes (100)	Planctomycetacia (100)	Planctomycetales (100)	Planctomycetaceae (100)	Gemmata (100)	0	0	0	0	0	0	0	0	0	0	0	0	0	0	0	0	0	0	0	0	0	0	0	0	0	0	0	0	0	0	0	0	0	0	0	0	0	0	0	0	0
OTU 1078	Bacteria (100)	Candidate division OP3 (99)	unclassified	unclassified	unclassified	unclassified	0	0	0	0	0	0	0	0	0	0	0	0	0	0	0	0	0	0	0	2	0	0	0	0	0	0	0	0	0	0	0	0	0	0	0	0	0	0	0	0	0
OTU 1079	Bacteria (100)	Verrucomicrobia (99)	OPB35 soil group (96)	unclassified	unclassified	unclassified	0	0	0	0	0	0	0	0	0	0	0	0	0	0	0	0	0	0	0	2	0	0	0	0	0	0	0	0	0	0	0	0	0	0	0	0	0	1	0	0	0
OTU 1080	Bacteria (100)	Proteobacteria (99)	Betaproteobacteria (95)	SC-I-84 (76)	unclassified	unclassified	0	0	0	0	0	0	2	0	0	0	0	0	0	0	0	0	0	0	0	0	0	0	0	0	0	0	0	0	0	0	0	0	0	0	0	0	0	0	0	0	0
OTU 1081	Bacteria (100)	Planctomycetes (97)	Planctomycetacia (94)	Planctomycetales (94)	Planctomycetaceae (94)	Pir4 lineage (38)	0	0	0	0	0	0	0	0	0	0	0	0	0	0	0	0	0	0	0	2	0	0	0	0	0	0	0	0	0	0	0	0	0	0	0	0	0	0	0	0	0
OTU 1082	Bacteria (100)	Chloroflexi (100)	JG30-KF-CM66 (99)	unclassified	unclassified	unclassified	0	0	0	0	1	0	0	0	0	0	1	0	0	0	0	0	0	0	0	0	0	0	0	0	0	0	0	0	0	0	0	0	0	0	0	0	0	0	0	0	0
OTU 1083	Bacteria (100)	Chloroflexi (100)	Ktedonobacteria (100)	JG30-KF-AS9 (100)	unclassified	unclassified	0	0	0	0	0	0	0	0	0	1	2	0	0	0	0	0	0	0	0	0	0	0	0	0	0	0	0	0	0	0	0	0	0	0	0	0	0	0	0	0	0
OTU 1084	Bacteria (100)	Candidate division OP3 (100)	unclassified	unclassified	unclassified	unclassified	0	0	0	1	0	0	0	0	0	0	1	0	0	0	0	0	0	0	2	7	0	0	0	0	0	0	0	0	0	0	0	0	0	0	0	0	0	1	0	0	0
OTU 1085	Archaea (39)	Woesearchaeota (DHVEG-6) (19)	unclassified	unclassified	unclassified	unclassified	0	0	0	0	0	0	0	0	0	0	0	0	0	0	0	0	0	0	0	0	0	0	0	0	0	0	0	0	0	0	0	0	0	0	0	0	0	0	0	0	0
OTU 1086	Bacteria (100)	Planctomycetes (92)	Planctomycetacia (86)	Planctomycetales (86)	Planctomycetaceae (86)	unclassified	0	0	0	0	0	0	0	4	0	0	0	0	0	0	0	0	0	0	0	0	0	0	0	0	0	0	0	0	0	0	0	0	0	0	0	0	0	0	0	0	0
OTU 1087	Bacteria (93)	Chlamydiae (59)	Chlamydiae (59)	Chlamydiales (59)	Simkaniaceae (30)	Simkania (26)	0	0	0	0	0	0	0	3	0	0	0	0	0	0	0	0	0	0	0	0	0	0	0	0	0	0	0	0	0	0	0	0	0	0	0	0	0	0	0	0	0
OTU 1088	Bacteria (100)	Parcubacteria (87)	unclassified	unclassified	unclassified	unclassified	0	0	0	0	0	0	0	0	0	0	0	0	0	0	0	0	0	0	2	0	0	0	0	0	0	0	0	0	0	0	0	0	0	0	0	0	0	0	0	0	0
OTU 1089	Bacteria (100)	Planctomycetes (98)	OM190 (97)	unclassified	unclassified	unclassified	0	0	0	0	0	0	0	1	0	0	0	2	0	0	0	0	0	0	0	0	0	0	0	0	0	0	0	0	0	0	0	0	0	0	0	0	0	0	0	0	0
OTU 1090	Bacteria (100)	Candidate division OP3 (88)	unclassified	unclassified	unclassified	unclassified	1	0	0	0	0	0	0	0	0	0	0	0	0	3	0	0	0	0	2	5	0	0	1	0	0	0	0	0	0	0	0	0	0	0	0	0	0	0	0	0	0
OTU 1091	Bacteria (95)	Planctomycetes (73)	Planctomycetacia (58)	Planctomycetales (55)	Planctomycetaceae (55)	Zavarzinella (39)	0	0	0	0	0	0	0	2	0	0	0	0	0	0	0	0	0	0	0	0	0	0	0	0	0	0	0	0	0	0	0	0	0	0	0	0	0	1	0	0	0
OTU 1092	Bacteria (98)	Microgenomates (74)	unclassified	unclassified	unclassified	unclassified	3	0	0	0	0	0	0	0	0	0	0	0	0	0	0	0	0	0	0	0	0	0	0	0	0	0	0	0	0	0	0	0	0	0	0	0	0	0	0	0	0
OTU 1093	Archaea (100)	Woesearchaeota (DHVEG-6) (91)	unclassified	unclassified	unclassified	unclassified	0	0	0	0	0	0	0	0	0	0	0	0	0	1	0	0	0	0	0	3	0	0	0	1	0	0	0	0	0	0	0	0	0	0	0	0	0	0	0	0	0
OTU 1094	Archaea (71)	Woesearchaeota (DHVEG-6) (31)	unclassified	unclassified	unclassified	unclassified	0	0	0	0	0	0	0	0	0	0	0	0	0	0	0	0	0	0	0	2	0	0	0	0	0	0	0	0	0	0	0	0	0	0	0	0	0	0	0	0	0
OTU 1095	Bacteria (100)	Planctomycetes (100)	Planctomycetacia (100)	Planctomycetales (100)	Planctomycetaceae (100)	Singulisphaera (97)	0	0	0	0	0	0	0	0	0	0	0	0	0	0	0	0	0	0	0	0	0	0	0	0	0	3	1	0	0	0	0	0	0	0	0	0	0	0	0	0	0
OTU 1096	Bacteria (100)	Proteobacteria (100)	Deltaproteobacteria (100)	Oligoflexales (100)	unclassified	unclassified	0	3	0	0	0	0	0	0	0	0	0	0	0	0	0	0	0	0	1	0	0	0	0	0	0	0	0	0	0	0	0	0	0	0	0	0	0	0	1	0	0
OTU 1097	Bacteria (94)	Firmicutes (30)	Clostridia (27)	Clostridiales (27)	Family XVIII (23)	Caldinitratiruptor (23)	0	0	0	0	0	0	0	0	0	0	0	0	0	1	2	0	0	0	0	0	0	0	0	0	0	0	0	0	0	0	0	0	0	0	0	0	0	0	0	0	0
OTU 1098	Bacteria (100)	Actinobacteria (100)	Actinobacteria (100)	Propionibacteriales (100)	Nocardioidaceae (100)	Nocardioides (96)	0	0	0	1	1	0	0	0	0	0	0	0	0	0	0	0	0	0	0	0	0	0	0	0	0	0	0	0	0	0	0	0	0	0	0	0	0	0	0	0	0
OTU 1099	Bacteria (100)	Proteobacteria (100)	Alphaproteobacteria (100)	Rhizobiales (98)	Methylobacteriaceae (45)	Meganema (45)	0	0	0	0	0	0	0	0	0	0	0	0	0	0	0	0	0	0	0	0	0	0	0	0	0	0	0	0	0	0	0	0	0	0	0	0	0	2	0	0	0
OTU 1100	Bacteria (100)	Acidobacteria (100)	Acidobacteria (100)	Acidobacteriales (100)	Acidobacteriaceae (Subgroup 1) (100)	unclassified	0	0	0	0	0	0	0	0	0	0	0	0	0	0	0	0	0	0	0	0	1	0	0	0	0	0	0	0	0	0	0	2	0	0	0	0	0	0	0	0	0
OTU 1101	Bacteria (100)	Proteobacteria (100)	Alphaproteobacteria (100)	Rickettsiales (100)	LR A2-29 (88)	unclassified	0	0	0	0	0	2	0	0	0	0	0	0	0	0	0	0	0	0	0	0	0	0	0	0	0	0	0	0	0	0	0	0	0	0	0	0	0	0	0	0	0
OTU 1102	Bacteria (97)	Parcubacteria (87)	unclassified	unclassified	unclassified	unclassified	0	0	0	0	0	0	0	0	0	0	0	0	0	0	0	0	0	0	0	0	0	0	2	0	0	0	0	0	0	0	0	0	0	0	0	0	0	0	0	0	0
OTU 1103	Bacteria (100)	Elusimicrobia (88)	Elusimicrobia (88)	Lineage IIb (85)	unclassified	unclassified	0	0	0	0	0	0	0	0	0	0	0	0	0	0	0	0	0	0	0	0	0	0	0	0	0	0	0	0	0	0	0	0	0	0	2	0	0	0	0	0	0
OTU 1104	Bacteria (100)	Planctomycetes (90)	Planctomycetacia (86)	Planctomycetales (82)	Planctomycetaceae (82)	Gemmata (65)	0	0	0	0	2	0	0	0	0	0	0	0	0	0	0	0	0	0	0	0	0	0	0	0	0	0	0	0	0	0	0	0	0	0	0	0	0	0	1	0	0
OTU 1105	Bacteria (100)	Proteobacteria (92)	Deltaproteobacteria (79)	Myxococcales (38)	Polyangiaceae (22)	Jahnella (22)	0	0	0	0	0	0	0	0	0	0	0	0	0	0	0	0	0	0	0	0	0	0	0	0	0	0	0	0	0	0	0	0	0	0	0	0	0	2	0	0	0
OTU 1106	Bacteria (100)	Parcubacteria (100)	unclassified	unclassified	unclassified	unclassified	0	0	0	0	0	0	0	0	0	0	0	0	0	0	0	0	0	0	0	0	0	0	2	0	0	0	0	0	0	0	0	0	0	0	0	0	0	0	0	0	0
OTU 1107	Bacteria (100)	Planctomycetes (100)	Planctomycetacia (100)	Planctomycetales (100)	Planctomycetaceae (100)	Planctomyces (100)	0	0	1	0	0	0	0	0	0	0	0	0	0	0	0	0	0	0	0	0	0	0	0	0	0	0	0	0	0	0	0	0	2	0	0	0	0	0	0	0	0
OTU 1108	Bacteria (100)	Proteobacteria (100)	Alphaproteobacteria (100)	Rhodobacterales (100)	Rhodobacteraceae (100)	Rubellimicrobium (98)	0	0	0	0	0	0	0	0	0	0	0	0	0	0	0	0	0	0	0	0	0	0	0	0	0	0	0	0	0	0	0	0	0	1	0	0	0	0	0	1	0
OTU 1109	Bacteria (100)	Proteobacteria (100)	Deltaproteobacteria (100)	Bdellovibrionales (100)	Bdellovibrionaceae (100)	OM27 clade (100)	0	0	0	0	0	0	0	0	0	0	0	0	0	0	0	0	0	0	0	0	0	0	0	2	0	0	0	0	0	0	0	0	0	0	0	0	0	0	0	0	0
OTU 1110	Bacteria (100)	Acidobacteria (100)	Acidobacteria (100)	Acidobacteriales (99)	Acidobacteriaceae (Subgroup 1) (99)	unclassified	0	0	0	0	2	0	0	0	0	0	0	0	0	0	0	0	0	0	0	0	0	0	0	0	0	0	0	0	0	0	0	0	0	0	0	0	0	0	0	0	0
OTU 1111	Bacteria (100)	Planctomycetes (97)	BD7-11 (84)	unclassified	unclassified	unclassified	0	0	0	0	0	0	0	0	0	0	2	0	0	0	0	0	0	0	0	0	0	0	0	0	0	0	0	0	0	0	0	0	0	0	0	0	0	0	0	0	0
OTU 1112	Bacteria (100)	Proteobacteria (82)	Gammaproteobacteria (58)	Cellvibrionales (21)	Spongiibacteraceae (21)	Oceanicoccus (19)	0	0	0	0	0	0	0	0	0	1	0	0	0	0	0	0	0	0	0	0	0	0	0	0	0	0	0	0	2	1	0	0	0	0	0	0	0	0	0	1	1
OTU 1113	Bacteria (100)	Bacteroidetes (100)	Sphingobacteriia (100)	Sphingobacteriales (100)	Sphingobacteriaceae (100)	Pedobacter (89)	0	0	0	0	0	0	0	1	0	0	0	0	1	0	0	0	0	0	0	0	0	0	0	0	1	0	0	0	0	0	0	0	0	0	0	0	0	0	0	0	0
OTU 1114	Bacteria (100)	Proteobacteria (72)	Alphaproteobacteria (34)	Caulobacterales (6)	Hyphomonadaceae (6)	Fretibacter (6)	0	0	0	0	0	0	0	0	0	0	0	0	0	0	0	0	0	0	0	0	0	0	0	0	0	0	0	1	0	0	0	0	0	1	0	0	0	0	0	1	0
OTU 1115	Archaea (99)	Miscellaneous Euryarchaeotic Group (MEG) (80)	unclassified	unclassified	unclassified	unclassified	2	0	0	0	0	0	0	0	0	0	0	0	0	0	0	0	0	0	0	0	0	0	0	0	0	0	0	0	0	0	0	0	0	0	0	0	0	0	0	0	0
OTU 1116	Bacteria (100)	Chloroflexi (100)	S085 (100)	unclassified	unclassified	unclassified	0	0	0	0	0	0	0	0	0	0	0	0	0	0	5	0	0	0	0	0	0	0	0	0	0	0	0	0	0	0	0	0	0	0	0	0	0	0	1	0	0
OTU 1117	Bacteria (100)	Proteobacteria (100)	Alphaproteobacteria (100)	DB1-14 (100)	unclassified	unclassified	0	0	0	0	1	0	0	0	0	0	0	0	0	0	0	0	0	0	0	0	0	0	0	0	0	0	0	0	0	0	0	0	0	0	0	0	0	0	0	0	0
OTU 1118	Bacteria (100)	Elusimicrobia (97)	Elusimicrobia (97)	Lineage IV (96)	unclassified	unclassified	0	0	0	0	0	0	0	0	0	0	0	0	0	0	3	0	0	0	0	0	0	0	0	0	0	0	0	0	0	0	0	0	0	0	0	0	0	0	0	0	0
OTU 1119	Bacteria (100)	Proteobacteria (100)	Alphaproteobacteria (100)	Rickettsiales (96)	Rickettsiaceae (95)	Candidatus Gigarickettsia (32)	0	0	0	0	0	0	0	0	0	0	0	1	0	0	0	0	0	0	0	0	0	0	0	0	0	0	0	0	0	0	2	0	0	0	0	0	0	0	1	1	0
OTU 1120	Bacteria (100)	Cyanobacteria (98)	Melainabacteria (97)	Caenarcaniphilales (96)	unclassified	unclassified	0	0	0	0	0	0	0	0	0	0	0	0	1	1	0	0	0	0	0	0	0	0	0	0	0	0	0	0	0	0	0	0	0	0	0	0	0	0	0	0	0
OTU 1121	Bacteria (100)	Proteobacteria (100)	Deltaproteobacteria (100)	Syntrophobacterales (100)	Syntrophaceae (100)	Desulfobacca (100)	1	0	0	4	0	0	0	0	0	0	0	0	0	0	0	0	0	0	0	0	2	0	0	0	0	0	0	0	0	0	0	0	0	0	0	0	0	0	1	0	0
OTU 1122	Bacteria (100)	Proteobacteria (99)	Alphaproteobacteria (99)	DB1-14 (98)	unclassified	unclassified	0	2	0	0	0	0	0	0	4	0	0	0	0	0	0	0	0	0	0	0	0	0	0	0	0	0	0	0	0	0	0	0	0	0	0	0	0	0	0	0	0
OTU 1123	Bacteria (99)	Lentisphaerae (20)	ML635J-35 (11)	unclassified	unclassified	unclassified	0	0	0	0	0	0	0	0	0	0	0	0	0	0	0	0	0	0	0	0	0	0	0	0	0	0	0	0	0	0	0	0	0	0	0	0	0	0	3	0	0
OTU 1124	Bacteria (100)	Parcubacteria (100)	unclassified	unclassified	unclassified	unclassified	2	0	0	0	0	0	0	0	0	0	0	0	0	0	0	0	0	0	0	0	0	0	0	0	0	0	0	0	0	0	0	0	0	0	0	0	0	0	0	0	0
OTU 1125	Bacteria (99)	Parcubacteria (98)	unclassified	unclassified	unclassified	unclassified	2	0	0	0	0	0	0	0	0	0	0	0	0	0	0	0	0	0	1	0	0	0	0	0	0	0	0	0	0	0	0	0	0	0	0	0	0	0	0	0	0
OTU 1126	Bacteria (100)	Verrucomicrobia (100)	OPB35 soil group (100)	unclassified	unclassified	unclassified	0	1	0	0	0	0	0	0	0	0	0	0	0	0	0	0	0	0	0	0	0	0	0	0	0	0	0	0	0	0	0	0	2	0	0	0	0	0	0	0	0
OTU 1127	Bacteria (100)	Firmicutes (100)	Clostridia (100)	Thermoanaerobacterales (100)	Family IV (100)	Mahella (100)	0	0	0	0	0	0	0	0	0	0	0	0	0	0	0	0	0	0	0	0	0	0	0	0	0	0	0	0	2	1	0	1	0	0	0	0	0	0	0	0	0
OTU 1128	Bacteria (100)	Proteobacteria (100)	Deltaproteobacteria (100)	Myxococcales (100)	Haliangiaceae (97)	Haliangium (97)	0	0	1	0	0	0	0	0	0	0	0	0	0	0	0	0	0	0	1	0	0	0	0	0	0	0	0	0	0	0	0	0	0	0	0	0	0	0	0	0	0
OTU 1129	Bacteria (100)	Proteobacteria (100)	Deltaproteobacteria (100)	Bdellovibrionales (100)	Bdellovibrionaceae (100)	Bdellovibrio (100)	0	1	0	0	0	0	0	0	0	0	0	0	0	0	0	0	0	0	0	0	0	0	0	0	0	0	0	0	0	0	0	0	2	0	0	0	0	0	0	0	0
OTU 1130	Bacteria (100)	Planctomycetes (93)	Planctomycetacia (70)	Planctomycetales (67)	Planctomycetaceae (67)	Planctopirus (32)	0	0	0	0	0	0	0	0	0	0	2	0	0	0	0	0	0	0	0	0	0	0	0	0	0	0	0	0	0	0	0	0	0	0	0	1	0	0	0	0	0
OTU 1131	Bacteria (100)	Proteobacteria (100)	Betaproteobacteria (100)	Nitrosomonadales (100)	Nitrosomonadaceae (100)	Nitrosomonas (100)	0	0	0	0	0	1	0	0	0	0	0	0	0	0	0	0	0	0	0	0	0	0	0	0	0	0	0	0	0	0	0	0	0	0	0	0	0	2	0	0	0
OTU 1132	Bacteria (100)	Proteobacteria (96)	Gammaproteobacteria (83)	Legionellales (47)	Legionellaceae (47)	Legionella (47)	0	0	0	0	0	0	0	0	0	0	0	0	0	0	0	0	0	0	0	0	0	0	0	0	0	0	0	0	0	0	0	0	0	0	0	0	0	0	3	0	0
OTU 1133	Bacteria (100)	Chloroflexi (68)	S085 (41)	unclassified	unclassified	unclassified	0	0	0	0	0	0	0	0	0	0	0	0	2	0	0	0	0	0	0	0	0	0	0	0	0	0	0	0	0	0	0	0	0	0	0	0	0	0	0	0	0
OTU 1134	Bacteria (100)	Proteobacteria (100)	Gammaproteobacteria (100)	NKB5 (100)	unclassified	unclassified	0	0	0	0	0	0	0	0	0	0	0	0	1	0	0	0	0	0	0	0	0	0	0	0	0	0	0	0	0	0	0	0	0	0	0	0	0	1	4	0	0
OTU 1135	Bacteria (100)	Proteobacteria (93)	Deltaproteobacteria (88)	Oligoflexales (85)	unclassified	unclassified	0	0	1	0	1	0	0	0	0	0	0	0	0	0	0	0	0	0	0	0	0	0	0	0	0	0	0	0	0	0	0	0	0	0	0	0	0	0	0	0	0
OTU 1136	Bacteria (100)	Proteobacteria (100)	Deltaproteobacteria (100)	Myxococcales (100)	Haliangiaceae (100)	Haliangium (100)	0	0	0	0	0	0	0	0	0	0	0	0	0	0	0	0	0	0	0	0	0	0	0	0	0	0	0	0	0	0	0	0	0	0	0	0	0	0	3	0	0
OTU 1137	Bacteria (100)	Actinobacteria (100)	Actinobacteria (100)	Pseudonocardiales (33)	Pseudonocardiaceae (33)	Crossiella (32)	0	0	0	0	0	0	0	0	0	0	0	0	2	1	0	0	0	0	0	0	0	1	0	0	0	0	0	0	0	1	0	0	0	0	0	0	0	0	0	0	0
OTU 1138	Bacteria (100)	Planctomycetes (99)	Planctomycetacia (97)	Planctomycetales (96)	Planctomycetaceae (96)	Gemmata (76)	0	0	0	0	0	0	0	0	0	0	0	0	0	4	0	0	0	0	0	0	0	0	0	1	0	0	0	0	0	0	0	0	0	0	0	0	0	0	0	0	0
OTU 1139	Bacteria (100)	Proteobacteria (100)	Deltaproteobacteria (100)	Myxococcales (100)	Polyangiaceae (100)	Sorangium (100)	1	0	0	0	1	1	0	0	0	0	0	0	0	0	0	0	0	0	0	0	0	0	0	0	0	0	0	0	0	0	0	0	0	0	0	0	0	0	1	0	0
OTU 1140	Bacteria (100)	Verrucomicrobia (98)	OPB35 soil group (98)	unclassified	unclassified	unclassified	0	0	0	0	0	0	0	0	0	0	0	0	0	0	0	0	0	0	0	0	0	0	0	0	0	0	0	0	0	0	0	0	0	0	0	0	0	1	1	0	0
OTU 1141	Bacteria (100)	Firmicutes (100)	Bacilli (97)	Bacillales (90)	Paenibacillaceae (69)	Paenibacillus (41)	0	0	0	0	0	0	0	0	0	0	0	1	0	0	0	0	0	0	0	0	0	0	0	0	0	1	0	0	0	0	0	0	0	0	0	1	0	0	0	0	0
OTU 1142	Bacteria (100)	Proteobacteria (100)	Gammaproteobacteria (100)	Chromatiales (100)	Ectothiorhodospiraceae (100)	Acidiferrobacter (100)	0	0	0	1	0	0	0	0	0	0	0	0	0	0	0	0	0	0	0	0	0	0	1	0	0	0	0	0	0	0	0	0	0	0	0	0	1	2	1	0	0
OTU 1143	Archaea (100)	Thaumarchaeota (100)	terrestrial group (97)	unclassified	unclassified	unclassified	0	0	0	0	0	0	0	0	0	0	0	0	0	4	0	0	0	0	0	0	0	0	0	0	0	0	0	0	0	0	0	0	0	0	0	0	0	0	0	0	0
OTU 1144	Bacteria (100)	Planctomycetes (100)	Phycisphaerae (100)	Phycisphaerales (100)	Phycisphaeraceae (100)	SM1A02 (99)	0	0	0	0	0	0	0	0	0	0	1	0	0	0	0	0	0	0	1	0	0	0	0	0	0	0	0	0	0	0	0	0	0	0	0	0	0	0	0	0	0
OTU 1145	Bacteria (100)	Actinobacteria (100)	Thermoleophilia (100)	Solirubrobacterales (100)	TM146 (96)	unclassified	0	0	0	0	0	0	0	0	0	0	0	0	0	0	0	0	0	0	1	0	0	0	0	0	0	0	0	0	0	0	0	0	0	2	0	0	0	0	0	0	0
OTU 1146	Bacteria (98)	Candidate division OP3 (97)	unclassified	unclassified	unclassified	unclassified	0	0	0	0	0	0	0	0	0	2	0	0	0	0	0	0	0	0	0	0	0	0	0	0	0	0	0	0	0	0	0	0	0	0	0	0	0	0	0	0	0
OTU 1147	Bacteria (100)	Planctomycetes (97)	Pla3 lineage (97)	unclassified	unclassified	unclassified	0	0	0	0	0	0	0	0	0	0	0	0	0	0	0	0	0	0	0	0	0	0	2	0	0	0	0	0	0	0	0	0	0	0	0	0	0	0	0	0	0
OTU 1148	Bacteria (100)	Synergistetes (100)	Synergistia (100)	Synergistales (100)	Synergistaceae (100)	Thermanaerovibrio (100)	2	0	0	0	0	0	0	0	0	0	0	0	0	0	0	0	0	0	0	0	0	0	0	0	0	0	0	0	0	0	0	0	0	0	0	0	0	0	0	0	0
OTU 1149	Bacteria (100)	Chloroflexi (100)	Dehalococcoidia (100)	Sh765B-AG-111 (78)	unclassified	unclassified	4	0	0	0	0	0	0	0	0	0	0	0	0	0	0	0	0	0	0	0	0	0	0	0	0	0	0	0	0	0	0	0	0	0	0	0	0	0	0	0	0
OTU 1150	Bacteria (100)	Proteobacteria (100)	Betaproteobacteria (100)	SC-I-84 (100)	unclassified	unclassified	0	0	0	0	0	3	0	0	0	0	0	0	0	0	0	0	0	0	0	0	0	0	0	0	0	1	0	0	0	1	0	3	2	0	0	0	1	2	0	0	2
OTU 1151	Bacteria (100)	Proteobacteria (100)	Deltaproteobacteria (100)	Bdellovibrionales (100)	Bdellovibrionaceae (100)	Bdellovibrio (100)	0	0	0	0	0	0	0	0	0	0	0	0	0	0	0	0	0	0	0	1	0	0	0	0	0	0	0	0	0	0	0	0	2	0	0	0	0	0	0	0	0
OTU 1152	Bacteria (100)	Proteobacteria (100)	Alphaproteobacteria (100)	Rhizobiales (100)	Bradyrhizobiaceae (78)	Bosea (71)	0	0	0	0	1	0	0	0	0	0	0	0	0	0	0	0	0	0	0	0	3	0	0	0	0	0	0	0	0	0	1	0	0	1	0	0	0	0	0	0	0
OTU 1153	Bacteria (100)	Candidate division OP3 (100)	unclassified	unclassified	unclassified	unclassified	0	0	0	0	0	0	0	0	0	0	0	0	0	1	0	0	0	0	1	1	0	0	0	0	0	0	0	0	0	0	0	0	0	0	0	0	0	0	0	0	0
OTU 1154	Bacteria (100)	Proteobacteria (99)	Alphaproteobacteria (98)	Rickettsiales (96)	Rickettsiaceae (69)	Candidatus Gigarickettsia (39)	0	0	0	0	1	0	0	0	0	0	0	0	0	0	0	0	0	0	0	0	0	0	0	0	0	0	0	0	0	0	0	0	0	0	0	0	0	0	0	0	0
OTU 1155	Bacteria (100)	Gemmatimonadetes (100)	Gemmatimonadetes (100)	Gemmatimonadales (100)	Gemmatimonadaceae (100)	Gemmatimonas (100)	0	0	0	0	0	0	0	0	0	0	0	0	0	0	0	0	0	0	0	0	0	0	0	0	0	0	0	0	0	1	0	0	0	0	0	0	4	4	0	0	0
OTU 1156	Bacteria (94)	Proteobacteria (61)	Deltaproteobacteria (24)	Desulfuromonadales (19)	008E09-B-D-P15 (18)	unclassified	0	0	0	0	0	0	0	0	0	0	0	0	0	0	0	0	0	0	0	0	0	0	4	0	0	0	0	0	0	0	0	0	0	0	0	0	0	0	1	0	0
OTU 1157	Bacteria (100)	Proteobacteria (90)	Alphaproteobacteria (90)	Rhizobiales (82)	Hyphomicrobiaceae (57)	Hyphomicrobium (48)	0	0	0	0	0	0	0	0	0	0	0	0	0	0	0	0	0	0	0	0	0	0	0	0	0	0	0	0	0	0	0	0	0	0	0	0	0	0	0	0	0
OTU 1158	Bacteria (95)	Planctomycetes (90)	Planctomycetacia (80)	Planctomycetales (79)	Planctomycetaceae (79)	Gemmata (53)	0	0	0	0	0	0	0	0	0	0	0	0	0	0	0	0	0	0	0	0	0	0	0	0	0	0	0	0	0	0	0	0	0	0	0	3	0	0	0	0	0
OTU 1159	Bacteria (100)	Proteobacteria (100)	Gammaproteobacteria (100)	Legionellales (100)	Legionellaceae (100)	Legionella (100)	0	0	0	0	1	0	0	0	0	0	1	0	0	1	0	0	0	0	0	0	0	0	0	0	0	0	0	0	0	0	0	0	0	0	0	0	0	0	0	0	0
OTU 1160	Bacteria (100)	Actinobacteria (100)	Acidimicrobiia (100)	Acidimicrobiales (100)	Iamiaceae (98)	Iamia (98)	0	0	0	5	5	0	0	0	0	0	0	0	0	0	0	0	0	0	0	0	0	0	0	0	0	0	0	0	0	0	2	0	0	0	0	0	0	0	1	0	0
OTU 1161	Bacteria (100)	Fusobacteria (100)	Fusobacteriia (100)	Fusobacteriales (100)	Leptotrichiaceae (100)	Leptotrichia (100)	0	0	0	0	0	1	0	0	0	0	0	0	0	0	0	0	0	0	0	0	0	0	0	0	0	0	1	0	0	0	0	0	0	0	0	0	0	0	0	0	0
OTU 1162	Bacteria (100)	Planctomycetes (100)	Phycisphaerae (100)	Phycisphaerales (100)	Phycisphaeraceae (100)	SM1A02 (99)	0	0	0	0	0	0	0	0	0	0	0	0	0	0	3	0	0	0	0	0	0	0	0	0	0	0	0	0	0	0	0	0	0	0	0	0	0	0	1	0	0
OTU 1163	Bacteria (100)	Cyanobacteria (99)	Melainabacteria (99)	Obscuribacterales (99)	unclassified	unclassified	0	0	0	0	0	0	0	0	0	0	0	0	0	0	2	0	0	0	0	0	0	0	0	1	0	0	0	0	0	0	0	0	1	0	0	0	0	0	0	0	0
OTU 1164	Bacteria (100)	Actinobacteria (100)	Thermoleophilia (100)	Gaiellales (97)	unclassified	unclassified	0	0	0	3	1	0	0	0	0	0	0	0	0	0	0	0	0	0	0	0	0	0	0	0	0	0	0	0	0	0	1	0	0	0	0	0	0	0	4	0	0
OTU 1165	Bacteria (100)	Omnitrophica (100)	NPL-UPA2 (98)	unclassified	unclassified	unclassified	0	2	0	0	0	0	0	0	0	0	3	3	0	0	0	0	0	0	0	0	0	0	0	0	0	0	0	0	0	0	0	0	2	0	0	1	0	0	0	0	0
OTU 1166	Bacteria (100)	Planctomycetes (100)	BD7-11 (63)	unclassified	unclassified	unclassified	0	0	0	0	0	0	0	0	0	0	0	1	0	0	0	0	0	0	0	0	0	0	0	0	0	0	0	0	0	0	0	0	0	0	0	0	0	0	0	0	0
OTU 1167	Bacteria (100)	Parcubacteria (100)	unclassified	unclassified	unclassified	unclassified	0	0	0	3	0	0	0	0	0	0	0	0	0	0	0	0	0	0	0	0	0	0	0	0	0	0	0	0	0	0	0	0	0	0	0	0	0	0	0	0	0
OTU 1168	Bacteria (99)	Proteobacteria (85)	Gammaproteobacteria (72)	Oceanospirillales (16)	Oceanospirillaceae (11)	Corallomonas (10)	0	0	0	0	0	0	0	0	0	0	0	0	0	0	0	0	0	0	0	0	0	0	0	0	0	0	0	0	0	0	0	0	3	0	0	0	0	0	0	0	0
OTU 1169	Bacteria (97)	Firmicutes (23)	Clostridia (19)	Thermoanaerobacterales (6)	Thermoanaerobacteraceae (4)	Calderihabitans (4)	1	0	0	0	0	0	0	0	0	0	0	0	0	0	0	0	0	0	0	0	0	0	2	0	0	0	0	0	0	0	0	0	0	0	0	0	0	0	0	0	0
OTU 1170	Bacteria (100)	Acidobacteria (100)	Acidobacteria (100)	Subgroup 3 (100)	Elev-16S-1166 (93)	unclassified	0	0	0	0	2	0	0	0	0	0	0	0	0	0	0	0	0	0	0	0	0	0	0	0	0	0	0	0	0	0	0	0	0	0	0	0	0	0	0	0	0
OTU 1171	Bacteria (99)	Proteobacteria (99)	Alphaproteobacteria (98)	Rhodospirillales (78)	Rhodospirillaceae (46)	Desertibacter (27)	0	0	0	0	0	0	0	0	0	0	0	0	0	0	0	0	0	0	0	0	0	0	0	0	0	0	0	0	0	0	0	0	0	0	0	0	0	0	3	0	0
OTU 1172	Bacteria (100)	Proteobacteria (100)	Betaproteobacteria (100)	Burkholderiales (100)	Comamonadaceae (100)	Simplicispira (61)	0	0	0	1	0	0	9	0	0	0	0	0	0	0	2	2	0	0	0	0	0	0	0	2	0	0	0	1	0	0	5	0	0	3	0	0	1	0	0	3	1
OTU 1173	Bacteria (100)	Planctomycetes (98)	Pla3 lineage (91)	unclassified	unclassified	unclassified	0	0	0	0	0	0	0	0	0	0	0	2	0	0	0	0	0	0	0	0	0	0	0	0	0	0	0	0	0	0	0	0	0	0	0	0	0	0	0	0	0
OTU 1174	Bacteria (99)	Planctomycetes (89)	vadinHA49 (86)	unclassified	unclassified	unclassified	0	0	0	0	0	0	0	0	0	0	0	0	0	0	0	0	0	0	0	0	0	0	0	0	0	0	0	0	0	0	0	0	1	0	0	2	0	0	0	0	0
OTU 1175	Bacteria (100)	Actinobacteria (59)	Thermoleophilia (29)	Solirubrobacterales (28)	FCPU744 (28)	unclassified	0	0	0	0	0	0	0	0	0	0	3	0	0	0	0	0	0	0	0	0	0	0	0	0	0	0	0	0	0	0	0	0	0	0	0	1	0	0	0	1	0
OTU 1176	Bacteria (100)	Gemmatimonadetes (100)	Gemmatimonadetes (100)	AT425-EubC11 terrestrial group (100)	unclassified	unclassified	0	0	0	0	0	0	0	0	0	0	0	0	0	0	0	0	0	0	0	0	0	0	0	0	0	0	0	0	0	0	0	0	0	0	0	0	0	0	3	0	0
OTU 1177	Bacteria (100)	Parcubacteria (96)	unclassified	unclassified	unclassified	unclassified	0	0	0	0	0	0	0	0	0	0	0	0	0	0	0	0	0	0	0	0	0	0	0	0	0	0	0	0	0	0	0	0	0	0	0	0	0	2	1	0	0
OTU 1178	Bacteria (98)	Parcubacteria (97)	unclassified	unclassified	unclassified	unclassified	0	0	0	0	0	0	0	0	0	0	0	0	0	0	0	0	0	0	0	0	0	2	0	0	0	0	0	0	0	0	0	0	0	0	0	0	0	0	0	0	0
OTU 1179	Bacteria (100)	Parcubacteria (94)	unclassified	unclassified	unclassified	unclassified	0	0	0	0	0	0	0	0	0	0	1	0	0	0	0	0	0	0	0	0	0	0	6	0	0	0	0	0	0	0	0	0	0	0	0	0	0	0	0	0	0
OTU 1180	Bacteria (100)	Actinobacteria (100)	Thermoleophilia (100)	Solirubrobacterales (100)	480-2 (97)	unclassified	0	0	0	3	0	1	0	0	0	0	0	1	0	0	0	0	0	0	0	0	0	0	0	0	0	0	0	0	0	0	0	0	0	0	0	0	0	0	0	0	0
OTU 1181	Bacteria (100)	Proteobacteria (100)	Deltaproteobacteria (100)	Myxococcales (100)	BIrii41 (100)	unclassified	0	0	0	0	0	0	0	0	0	0	0	0	0	0	0	0	0	0	0	0	0	0	0	0	0	0	0	0	0	0	1	0	0	0	0	0	0	0	1	0	0
OTU 1182	Bacteria (100)	Actinobacteria (100)	Actinobacteria (100)	Actinomycetales (100)	Actinomycetaceae (100)	Actinomyces (100)	0	0	0	0	0	0	0	0	0	0	0	0	0	0	0	0	0	0	0	0	0	0	0	0	0	2	0	0	0	0	0	0	0	0	0	0	0	0	0	0	0
OTU 1183	Bacteria (99)	Lentisphaerae (55)	ML1228J-2 (35)	unclassified	unclassified	unclassified	0	0	1	0	0	0	0	0	0	0	0	0	0	0	0	0	0	0	0	0	0	0	0	0	0	0	0	0	0	0	0	0	0	0	0	0	0	0	3	0	0
OTU 1184	Bacteria (99)	Candidate division OP3 (99)	unclassified	unclassified	unclassified	unclassified	0	0	0	0	0	0	0	0	0	0	0	0	0	0	0	0	0	0	0	0	0	0	0	0	0	0	0	0	0	0	0	0	0	0	0	0	0	0	3	0	0
OTU 1185	Bacteria (100)	Proteobacteria (98)	Alphaproteobacteria (98)	Rhodospirillales (68)	Rhodospirillaceae (38)	Defluviicoccus (18)	0	0	0	0	1	0	0	0	0	0	0	0	0	0	0	0	0	0	0	0	0	0	0	0	0	0	0	0	0	0	0	0	0	0	0	0	0	0	0	0	0
OTU 1186	Bacteria (100)	Proteobacteria (100)	Alphaproteobacteria (100)	Parvularculales (100)	Parvularculaceae (100)	Parvularcula (100)	0	0	1	0	0	0	0	0	0	0	0	0	0	0	0	0	0	0	0	0	0	0	0	0	0	0	0	0	0	0	0	0	0	0	0	0	0	0	0	0	0
OTU 1187	Bacteria (93)	Parcubacteria (70)	unclassified	unclassified	unclassified	unclassified	6	0	0	0	0	0	0	0	0	0	0	0	0	0	0	0	0	0	0	0	0	0	0	0	0	0	0	0	0	0	0	0	0	0	0	0	0	0	0	0	0
OTU 1188	Bacteria (100)	Bacteroidetes (100)	Bacteroidia (100)	Bacteroidales (100)	Rikenellaceae (100)	Blvii28 wastewater-sludge group (100)	3	0	0	0	0	0	0	0	0	0	0	0	0	0	0	0	0	0	0	0	0	0	0	0	0	0	0	0	0	0	0	0	0	0	0	0	0	0	0	0	0
OTU 1189	Bacteria (100)	Proteobacteria (70)	Deltaproteobacteria (49)	Desulfovibrionales (22)	Desulfohalobiaceae (22)	Desulfothermus (22)	0	0	0	0	0	0	0	0	0	0	0	0	0	0	0	0	0	0	0	0	0	0	0	0	0	0	0	0	0	0	0	0	0	0	0	0	0	0	3	0	0
OTU 1190	Bacteria (96)	Nitrospirae (35)	Nitrospira (35)	Nitrospirales (35)	MIZ14 (35)	unclassified	0	0	0	0	0	0	0	0	0	0	0	0	0	0	0	0	0	0	0	0	0	0	0	0	0	0	0	0	0	0	0	0	0	0	0	0	2	0	0	0	0
OTU 1191	Bacteria (100)	Proteobacteria (100)	Gammaproteobacteria (100)	Pseudomonadales (100)	Moraxellaceae (100)	Perlucidibaca (100)	0	4	0	0	0	0	0	0	0	0	0	0	0	0	0	0	0	0	0	0	0	0	0	0	0	0	0	0	0	0	0	0	0	0	0	0	0	0	0	0	0
OTU 1192	Bacteria (97)	Parcubacteria (66)	unclassified	unclassified	unclassified	unclassified	2	0	0	0	0	0	0	0	0	0	0	0	0	0	0	0	0	0	0	0	0	0	0	0	0	0	0	0	0	0	0	0	0	0	0	0	0	0	0	0	0
OTU 1193	Bacteria (100)	Acidobacteria (100)	Acidobacteria (100)	Subgroup 6 (100)	unclassified	unclassified	0	0	0	0	0	1	0	0	0	0	0	0	1	0	2	0	0	0	0	0	0	0	0	0	0	0	0	0	0	0	0	0	0	0	0	0	0	1	0	0	0
OTU 1194	Bacteria (100)	Chlamydiae (97)	Chlamydiae (97)	Chlamydiales (97)	Parachlamydiaceae (54)	Candidatus Metachlamydia (45)	0	0	0	0	0	0	0	0	0	0	0	0	0	0	0	0	0	0	0	0	0	0	0	0	0	0	0	0	0	0	0	0	0	0	0	0	0	0	0	0	0
OTU 1195	Archaea (61)	Woesearchaeota (DHVEG-6) (28)	unclassified	unclassified	unclassified	unclassified	0	0	0	0	0	0	0	0	0	0	0	0	0	0	0	0	0	0	0	0	0	3	0	0	0	0	0	0	0	0	0	0	0	0	0	0	0	0	0	0	0
OTU 1196	Bacteria (100)	Proteobacteria (100)	Deltaproteobacteria (100)	Bdellovibrionales (100)	Bdellovibrionaceae (100)	Bdellovibrio (100)	0	3	0	0	0	0	0	0	0	0	0	0	0	0	0	0	0	0	0	0	0	0	0	0	0	0	0	0	0	0	0	0	1	0	0	0	0	0	0	0	0
OTU 1197	Bacteria (100)	Nitrospirae (100)	Nitrospira (100)	Nitrospirales (100)	Sh765B-TzT-35 (100)	unclassified	0	0	0	3	0	0	0	0	0	0	0	0	2	0	0	0	0	0	0	0	0	0	0	0	0	0	0	0	0	0	0	0	0	0	0	0	0	1	0	0	0
OTU 1198	Bacteria (100)	Proteobacteria (89)	Deltaproteobacteria (87)	Myxococcales (71)	MidBa8 (13)	unclassified	3	0	0	0	0	0	0	0	0	0	0	0	0	0	0	0	0	0	0	0	0	0	0	0	0	0	0	0	0	0	0	0	0	0	0	0	0	0	0	0	0
OTU 1199	Bacteria (100)	Proteobacteria (100)	Deltaproteobacteria (100)	GR-WP33-30 (100)	unclassified	unclassified	0	0	0	0	0	0	0	0	0	0	0	0	2	0	0	0	0	0	0	0	0	0	0	0	0	0	0	0	0	0	0	0	0	0	0	0	0	0	0	0	0
OTU 1200	Bacteria (100)	Proteobacteria (100)	Alphaproteobacteria (99)	Rickettsiales (99)	SM2D12 (99)	unclassified	0	1	0	0	0	0	0	0	0	0	0	0	0	0	0	0	0	0	0	0	0	0	0	0	0	0	0	0	0	0	0	0	0	0	0	1	0	0	0	0	0
OTU 1201	Bacteria (100)	Proteobacteria (100)	Gammaproteobacteria (100)	EC3 (39)	unclassified	unclassified	0	2	0	0	0	0	0	0	0	0	0	0	0	0	0	0	0	1	0	0	0	0	0	0	0	0	0	0	0	0	0	0	0	0	0	0	0	0	0	0	0
OTU 1202	Bacteria (100)	Proteobacteria (99)	Alphaproteobacteria (99)	Rhodospirillales (88)	Rhodospirillaceae (70)	Defluviicoccus (50)	0	1	0	0	0	0	0	0	0	0	0	0	0	0	0	0	0	0	0	0	0	0	0	0	0	0	0	0	0	0	0	0	0	0	0	0	0	0	1	0	0
OTU 1203	Bacteria (100)	Bacteroidetes (100)	Flavobacteriia (100)	Flavobacteriales (100)	Flavobacteriaceae (100)	Flavobacterium (100)	0	0	0	0	0	0	0	0	0	0	1	0	0	0	0	0	0	0	0	0	0	0	0	0	4	0	0	0	0	0	0	0	0	0	0	0	0	0	0	0	0
OTU 1204	Bacteria (100)	Actinobacteria (100)	Acidimicrobiia (89)	Acidimicrobiales (89)	Sva0996 marine group (83)	unclassified	0	0	0	1	1	0	0	0	0	0	0	0	0	0	0	0	0	0	0	0	0	0	0	0	0	0	0	0	0	0	0	0	0	0	0	0	0	0	0	0	0
OTU 1205	Bacteria (100)	Proteobacteria (100)	Gammaproteobacteria (100)	Legionellales (75)	Legionellaceae (75)	Legionella (75)	0	0	0	0	0	0	0	0	0	0	0	0	0	0	0	0	0	0	0	0	0	0	0	0	0	0	0	0	0	0	0	0	0	0	0	0	0	2	0	0	0
OTU 1206	Bacteria (99)	Proteobacteria (46)	Deltaproteobacteria (28)	Myxococcales (19)	Cystobacteraceae (17)	Hyalangium (17)	0	0	0	0	0	0	0	0	0	0	0	0	0	3	0	0	0	0	0	0	0	0	0	0	0	0	0	0	0	0	0	0	0	0	0	0	0	0	0	0	0
OTU 1207	Bacteria (100)	Candidate division OP3 (93)	unclassified	unclassified	unclassified	unclassified	3	0	0	0	0	0	0	0	0	0	0	0	0	0	0	0	0	0	0	0	0	0	1	0	0	0	0	0	0	0	0	0	0	0	0	0	0	0	0	0	0
OTU 1208	Bacteria (100)	Proteobacteria (100)	Gammaproteobacteria (100)	NKB5 (100)	unclassified	unclassified	0	0	0	0	0	0	0	0	0	0	0	0	0	0	0	0	0	0	0	1	0	0	0	0	0	0	0	0	0	1	0	0	0	0	0	0	0	0	0	0	0
OTU 1209	Bacteria (100)	Gemmatimonadetes (100)	Gemmatimonadetes (100)	Gemmatimonadales (100)	Gemmatimonadaceae (100)	Gemmatimonas (100)	0	0	0	0	0	0	0	0	0	0	0	0	0	0	0	0	0	0	0	0	3	0	0	0	0	0	0	0	0	0	0	0	0	0	0	0	2	1	0	0	0
OTU 1210	Bacteria (100)	Proteobacteria (100)	Deltaproteobacteria (100)	Myxococcales (100)	mle1-27 (97)	unclassified	0	0	0	0	0	0	0	0	0	0	0	0	0	0	0	0	0	0	0	0	0	0	0	0	0	0	0	0	0	0	0	0	0	0	0	0	0	2	0	0	0
OTU 1211	Bacteria (100)	Proteobacteria (94)	Deltaproteobacteria (92)	GR-WP33-30 (70)	unclassified	unclassified	0	0	0	0	0	0	0	0	0	0	0	0	0	0	0	0	0	0	0	0	0	0	0	0	0	0	0	0	0	0	0	0	0	1	0	0	0	1	0	0	0
OTU 1212	Bacteria (100)	Proteobacteria (100)	Gammaproteobacteria (100)	Xanthomonadales (100)	Xanthomonadaceae (100)	Arenimonas (96)	0	0	0	0	0	0	0	0	0	0	0	0	0	0	0	0	0	0	0	0	0	0	0	0	0	0	0	0	0	0	0	0	0	0	0	0	0	0	0	3	0
OTU 1213	Bacteria (100)	Proteobacteria (100)	Alphaproteobacteria (100)	Rhodospirillales (98)	DA111 (83)	unclassified	0	0	0	0	0	0	0	0	0	0	0	0	0	0	0	0	0	0	0	0	0	0	0	0	1	1	0	0	1	0	0	0	0	0	0	0	0	0	0	2	0
OTU 1214	Bacteria (100)	Nitrospirae (100)	Nitrospira (100)	Nitrospirales (100)	0319-6A21 (100)	unclassified	0	0	0	0	0	0	0	0	0	0	0	0	3	1	0	0	0	0	0	0	0	0	0	0	0	0	0	0	0	0	0	0	0	0	0	0	0	0	0	0	0
OTU 1215	Bacteria (99)	Nitrospirae (88)	Nitrospira (88)	Nitrospirales (88)	Nitrospiraceae (88)	Nitrospira (88)	0	0	0	0	0	0	0	0	0	0	0	0	0	0	0	0	0	0	0	0	0	2	0	0	0	0	0	0	0	0	0	0	0	0	0	0	0	0	0	0	0
OTU 1216	Bacteria (100)	Nitrospirae (100)	Nitrospira (100)	Nitrospirales (100)	Nitrospirales Incertae Sedis (100)	Candidatus Methylomirabilis (100)	0	0	0	0	0	0	0	0	0	0	0	0	0	0	0	0	0	0	0	0	0	2	0	0	0	0	0	0	0	0	0	0	0	0	0	0	0	0	0	0	0
OTU 1217	Bacteria (100)	Parcubacteria (100)	unclassified	unclassified	unclassified	unclassified	0	0	0	0	0	0	0	0	0	0	0	0	0	0	0	0	0	0	0	0	0	0	0	0	0	0	0	0	0	0	0	0	0	0	0	0	0	2	0	0	0
OTU 1218	Bacteria (100)	Actinobacteria (100)	Thermoleophilia (100)	Gaiellales (100)	unclassified	unclassified	0	1	0	0	0	0	0	0	0	1	0	1	0	0	0	0	0	0	0	0	0	0	0	0	2	0	0	0	0	1	0	3	1	0	0	1	1	0	0	0	0
OTU 1219	Bacteria (100)	Proteobacteria (100)	Gammaproteobacteria (100)	Legionellales (100)	Coxiellaceae (100)	Aquicella (100)	0	1	0	0	0	0	0	0	0	0	0	0	0	0	0	0	0	1	0	0	0	1	0	0	0	0	0	0	0	0	0	0	0	0	0	0	0	0	0	0	0
OTU 1220	Archaea (98)	Woesearchaeota (DHVEG-6) (87)	unclassified	unclassified	unclassified	unclassified	0	0	0	0	0	0	0	0	0	0	0	0	0	0	0	0	0	0	0	1	0	0	0	0	0	0	0	0	0	0	0	0	0	0	0	0	0	0	0	0	2
OTU 1221	Bacteria (100)	Planctomycetes (100)	Planctomycetacia (100)	Planctomycetales (100)	Planctomycetaceae (100)	Pir4 lineage (100)	0	0	0	0	0	0	0	0	0	0	0	0	0	3	0	0	0	0	0	0	0	0	0	0	0	0	0	0	0	0	0	0	1	0	0	0	0	0	0	0	0
OTU 1222	Bacteria (97)	Planctomycetes (91)	OM190 (69)	unclassified	unclassified	unclassified	0	1	2	0	0	0	0	0	0	0	0	0	0	0	0	0	0	0	0	0	0	0	0	0	0	0	0	0	0	0	0	0	0	0	0	0	0	0	0	0	0
OTU 1223	Bacteria (100)	Proteobacteria (82)	Deltaproteobacteria (64)	Sva0485 (30)	unclassified	unclassified	0	0	0	0	0	0	0	0	0	0	0	0	0	3	0	0	0	0	0	0	0	0	0	0	0	0	0	0	0	0	0	0	0	0	0	0	0	0	0	0	0
OTU 1224	Bacteria (95)	Firmicutes (25)	Bacilli (13)	Lactobacillales (13)	P5D1-392 (12)	unclassified	0	3	0	0	0	0	0	0	0	0	0	0	0	0	0	0	0	0	0	0	0	0	1	0	0	0	0	0	0	0	0	0	0	0	0	0	0	0	0	0	0
OTU 1225	Bacteria (100)	Proteobacteria (100)	Deltaproteobacteria (100)	Myxococcales (100)	mle1-27 (85)	unclassified	0	0	0	0	1	0	0	0	0	0	0	0	0	0	0	0	0	0	0	0	0	0	0	0	0	0	0	0	0	0	0	0	0	0	0	0	0	0	0	0	0
OTU 1226	Bacteria (100)	Omnitrophica (99)	NPL-UPA2 (98)	unclassified	unclassified	unclassified	0	0	2	0	0	0	0	0	0	0	0	0	0	3	0	0	0	0	0	0	0	1	0	0	0	0	0	0	0	0	0	0	0	0	0	0	0	0	3	0	0
OTU 1227	Bacteria (100)	Parcubacteria (99)	unclassified	unclassified	unclassified	unclassified	0	0	0	0	0	2	0	0	0	0	0	0	0	0	0	0	0	0	0	0	0	0	0	0	0	0	0	0	0	0	0	0	0	0	0	0	0	0	0	0	0
OTU 1228	Bacteria (100)	Candidate division OP3 (100)	unclassified	unclassified	unclassified	unclassified	0	0	0	0	0	0	0	0	0	0	0	0	4	0	2	0	0	0	0	0	0	0	0	0	0	0	0	0	0	0	0	0	0	0	0	0	0	0	0	0	0
OTU 1229	Bacteria (100)	Parcubacteria (99)	unclassified	unclassified	unclassified	unclassified	2	0	0	0	0	0	0	0	0	0	0	0	0	0	0	0	0	0	0	0	0	0	0	0	0	0	0	0	0	0	0	0	0	0	0	0	0	0	0	0	0
OTU 1230	Bacteria (100)	Verrucomicrobia (100)	Spartobacteria (98)	Chthoniobacterales (98)	DA101 soil group (94)	unclassified	0	0	0	3	1	2	0	0	0	0	0	0	0	0	0	0	0	0	0	0	0	0	0	0	0	0	0	0	0	0	0	0	0	0	0	0	0	0	0	0	0
OTU 1231	Bacteria (100)	Proteobacteria (100)	Alphaproteobacteria (99)	Rickettsiales (99)	Anaplasmataceae (99)	Neorickettsia (99)	0	0	0	0	0	0	0	3	0	0	0	0	0	0	0	0	0	0	0	0	0	0	0	0	0	0	0	0	0	0	0	0	0	0	0	0	0	0	0	0	0
OTU 1232	Bacteria (93)	Chlamydiae (45)	Chlamydiae (45)	Chlamydiales (45)	Simkaniaceae (16)	Simkania (14)	0	0	0	0	0	0	0	4	0	0	0	0	0	0	0	0	0	0	0	0	0	0	0	0	0	0	0	0	0	0	0	0	0	0	0	0	0	0	0	0	0
OTU 1233	Bacteria (100)	Actinobacteria (100)	Thermoleophilia (100)	Solirubrobacterales (99)	0319-6M6 (60)	unclassified	0	0	0	0	0	0	0	0	0	0	0	0	0	0	0	0	0	0	0	0	0	0	0	0	0	0	0	0	0	2	0	0	0	0	0	0	0	0	0	0	0
OTU 1234	Bacteria (100)	Planctomycetes (60)	OM190 (54)	unclassified	unclassified	unclassified	0	0	0	0	0	0	0	0	0	0	0	1	0	0	0	0	0	0	0	0	0	0	0	0	0	0	0	0	0	0	0	0	2	0	0	0	0	0	0	0	0
OTU 1235	Bacteria (100)	Firmicutes (100)	Clostridia (100)	Halanaerobiales (100)	Halanaerobiaceae (100)	Halocella (100)	0	0	0	0	0	0	0	0	0	0	0	0	0	0	0	0	0	0	0	0	0	0	0	0	0	0	3	0	0	0	0	0	0	0	0	0	0	0	0	0	0
OTU 1236	Bacteria (100)	Planctomycetes (100)	Planctomycetacia (100)	Planctomycetales (100)	Planctomycetaceae (100)	Pir4 lineage (99)	0	1	0	0	0	0	0	6	0	0	0	0	0	0	0	0	0	0	1	0	0	0	0	0	0	0	0	0	0	0	0	0	0	0	2	1	0	0	1	0	0
OTU 1237	Bacteria (100)	Gracilibacteria (95)	unclassified	unclassified	unclassified	unclassified	0	0	0	0	0	0	0	0	0	0	0	0	0	0	0	0	0	0	0	0	0	0	0	0	0	0	0	0	0	0	0	0	0	0	0	0	1	0	1	0	0
OTU 1238	Bacteria (100)	Microgenomates (61)	unclassified	unclassified	unclassified	unclassified	0	0	0	0	0	0	0	0	0	0	0	0	2	0	0	0	0	0	0	0	0	0	0	0	0	0	0	0	0	0	0	0	0	0	0	0	0	0	0	0	0
OTU 1239	Bacteria (100)	Planctomycetes (100)	BD7-11 (97)	unclassified	unclassified	unclassified	0	1	2	0	0	0	0	0	0	0	0	0	0	0	0	0	0	0	0	0	0	0	0	0	0	0	0	0	0	0	0	0	0	0	0	0	0	0	0	0	0
OTU 1240	Bacteria (95)	Firmicutes (27)	Erysipelotrichia (12)	Erysipelotrichales (12)	Erysipelotrichaceae (12)	Eggerthia (8)	0	2	0	0	0	0	0	0	0	0	0	0	0	0	0	0	0	0	0	0	0	0	0	0	0	0	0	0	0	0	0	0	0	0	0	0	0	0	0	0	0
OTU 1241	Bacteria (100)	Proteobacteria (97)	Gammaproteobacteria (97)	NKB5 (71)	unclassified	unclassified	0	0	0	0	0	0	0	0	0	0	0	0	2	0	0	0	0	0	0	0	0	0	0	0	0	0	0	0	0	0	0	0	0	0	0	0	0	0	0	0	0
OTU 1242	Bacteria (99)	Parcubacteria (97)	unclassified	unclassified	unclassified	unclassified	0	0	0	0	0	0	0	0	0	0	0	0	0	0	0	0	0	0	0	0	0	0	5	0	0	0	0	0	0	0	0	0	0	0	0	0	0	0	0	0	0
OTU 1243	Bacteria (100)	Parcubacteria (100)	unclassified	unclassified	unclassified	unclassified	0	0	0	0	0	0	0	0	0	0	0	0	0	0	0	0	0	0	0	0	0	1	4	0	0	0	0	0	0	0	0	0	0	0	0	0	1	0	1	0	0
OTU 1244	Archaea (100)	Thaumarchaeota (100)	Marine Group I (100)	Unknown Order (100)	Unknown Family (100)	Candidatus Nitrosopelagicus (100)	0	0	0	0	0	0	0	0	0	0	0	0	0	0	0	0	0	0	0	0	0	1	0	0	0	0	0	0	0	0	0	0	0	0	0	0	1	0	0	0	0
OTU 1245	Bacteria (94)	Candidate division OP3 (47)	unclassified	unclassified	unclassified	unclassified	0	0	0	0	0	0	0	0	0	0	0	0	2	0	3	0	0	0	0	0	0	0	1	0	0	0	0	0	0	0	0	0	0	0	0	0	0	0	0	0	0
OTU 1246	Bacteria (100)	Firmicutes (98)	Bacilli (98)	Bacillales (97)	Paenibacillaceae (85)	Fontibacillus (29)	0	4	4	0	0	0	0	0	0	0	0	0	0	0	0	0	0	0	1	0	0	0	0	0	0	0	0	0	0	0	0	0	0	0	0	0	0	0	0	0	0
OTU 1247	Bacteria (100)	Actinobacteria (100)	Thermoleophilia (100)	Solirubrobacterales (100)	0319-6M6 (67)	unclassified	0	0	0	1	0	1	0	0	0	0	0	0	0	0	0	0	0	0	0	0	1	0	0	0	0	0	0	0	0	0	0	0	0	1	0	0	0	0	0	0	3
OTU 1248	Bacteria (100)	Proteobacteria (100)	Alphaproteobacteria (100)	DB1-14 (100)	unclassified	unclassified	0	0	0	0	1	0	0	0	0	0	0	0	0	0	0	0	0	0	0	0	0	0	0	0	0	0	0	0	0	0	0	0	0	0	0	0	0	0	0	0	0
OTU 1249	Bacteria (96)	Bacteroidetes (20)	Flavobacteriia (12)	Flavobacteriales (12)	Flavobacteriaceae (12)	Aureitalea (2)	0	0	0	0	0	0	0	0	0	0	0	0	0	0	0	0	0	0	0	0	0	0	0	0	0	0	0	0	0	0	0	0	0	0	0	0	0	0	0	0	0
OTU 1250	Bacteria (100)	Bacteroidetes (100)	Sphingobacteriia (100)	Sphingobacteriales (100)	NS11-12 marine group (100)	unclassified	0	0	0	0	0	1	0	0	0	0	0	0	0	0	0	0	0	0	0	0	0	0	0	0	0	0	0	1	0	0	1	0	0	1	0	0	0	0	0	0	0
OTU 1251	Bacteria (100)	Proteobacteria (100)	Deltaproteobacteria (100)	43F-1404R (100)	unclassified	unclassified	0	0	0	0	0	0	0	0	0	0	0	0	0	0	0	0	0	0	0	0	0	0	0	0	0	0	0	0	0	0	0	0	0	0	0	0	1	1	0	0	0
OTU 1252	Bacteria (100)	Proteobacteria (100)	Deltaproteobacteria (100)	Myxococcales (100)	Haliangiaceae (94)	Haliangium (94)	0	1	1	0	0	0	0	0	0	0	0	0	0	0	0	0	0	0	1	0	0	0	0	0	0	0	0	0	0	0	0	0	0	0	0	0	0	0	0	0	0
OTU 1253	Bacteria (100)	Proteobacteria (100)	Deltaproteobacteria (100)	Myxococcales (99)	Haliangiaceae (95)	Haliangium (95)	0	0	0	0	0	0	0	0	0	0	0	0	0	0	0	0	0	0	0	0	0	0	0	0	0	0	0	0	0	0	0	0	1	0	0	0	0	0	0	0	0
OTU 1254	Bacteria (100)	Parcubacteria (100)	unclassified	unclassified	unclassified	unclassified	0	0	0	0	0	0	0	0	0	0	0	0	0	0	0	0	0	0	0	0	0	0	0	0	0	0	0	0	0	0	0	0	0	0	0	0	0	0	0	0	0
OTU 1255	Bacteria (100)	Acidobacteria (99)	Subgroup 22 (97)	unclassified	unclassified	unclassified	0	0	0	0	0	0	0	0	0	0	0	0	0	0	0	0	0	0	0	0	0	0	0	0	0	0	0	0	0	0	0	0	0	0	0	0	0	0	0	0	0
OTU 1256	Bacteria (100)	Cyanobacteria (100)	Melainabacteria (100)	Obscuribacterales (100)	unclassified	unclassified	0	0	0	0	0	0	0	2	0	0	0	0	0	0	0	0	0	0	0	0	0	0	0	0	0	0	0	0	0	0	0	0	0	0	0	0	0	0	0	0	0
OTU 1257	Bacteria (100)	Planctomycetes (100)	Phycisphaerae (100)	Phycisphaerales (100)	Phycisphaeraceae (100)	SM1A02 (99)	0	0	0	0	0	0	0	0	0	0	0	0	0	0	0	0	0	0	2	3	0	0	0	0	0	0	0	0	0	0	0	0	0	0	0	0	0	0	0	0	0
OTU 1258	Archaea (78)	Woesearchaeota (DHVEG-6) (49)	unclassified	unclassified	unclassified	unclassified	0	0	0	0	0	0	0	0	0	0	0	0	0	0	0	0	0	0	0	2	0	0	0	0	0	0	0	0	0	0	0	0	0	0	0	0	0	0	0	0	0
OTU 1259	Bacteria (100)	Proteobacteria (100)	Gammaproteobacteria (100)	Methylococcales (100)	Methylococcaceae (100)	Methylomonas (100)	0	0	0	0	0	0	0	0	0	0	2	0	0	0	0	0	0	0	0	0	2	0	0	0	0	0	0	0	0	0	0	0	0	0	0	1	0	0	0	0	2
OTU 1260	Bacteria (100)	Firmicutes (100)	Bacilli (100)	Lactobacillales (100)	Streptococcaceae (100)	Streptococcus (100)	0	0	0	0	0	0	0	0	0	0	0	0	0	0	0	0	0	0	0	0	0	0	0	0	0	0	0	0	0	1	0	1	0	0	0	0	0	0	0	0	0
OTU 1261	Bacteria (100)	Planctomycetes (99)	Planctomycetacia (99)	Planctomycetales (99)	Planctomycetaceae (99)	Pir4 lineage (82)	0	0	0	0	0	0	0	3	0	0	0	0	0	0	0	0	0	0	0	0	0	0	0	0	0	0	0	0	0	0	0	0	0	0	0	0	0	0	0	0	0
OTU 1262	Bacteria (100)	Proteobacteria (100)	Alphaproteobacteria (100)	Rhodospirillales (100)	Acetobacteraceae (100)	Acidicaldus (64)	0	0	0	0	0	0	0	0	0	0	0	0	0	0	0	0	0	0	0	0	0	0	0	0	0	0	0	0	0	0	0	1	1	0	0	0	0	0	0	0	0
OTU 1263	Bacteria (100)	Actinobacteria (100)	Actinobacteria (100)	PeM15 (99)	unclassified	unclassified	0	0	0	0	0	0	0	0	0	0	0	0	0	0	0	0	0	0	0	0	0	0	0	0	0	0	0	1	0	0	0	0	0	1	0	0	1	0	0	0	0
OTU 1264	Bacteria (100)	Chloroflexi (100)	Anaerolineae (100)	Anaerolineales (100)	Anaerolineaceae (100)	unclassified	0	0	0	3	0	0	0	0	0	0	0	0	0	0	0	0	0	0	0	0	0	0	0	0	0	0	0	0	0	0	0	0	0	0	0	0	0	0	0	0	0
OTU 1265	Bacteria (100)	Proteobacteria (77)	Gammaproteobacteria (56)	Xanthomonadales (53)	Xanthomonadaceae (52)	Arenimonas (46)	0	0	0	0	0	0	0	0	0	0	0	0	0	0	0	0	0	0	0	0	0	0	0	0	0	0	0	0	0	0	0	0	0	2	0	0	0	0	0	0	0
OTU 1266	Bacteria (100)	Acidobacteria (100)	Acidobacteria (100)	Subgroup 3 (100)	Unknown Family (84)	Bryobacter (78)	0	0	0	0	0	0	0	0	0	0	0	0	0	0	0	0	0	0	0	0	0	0	0	0	0	0	0	0	0	0	0	0	0	2	0	0	0	0	0	0	0
OTU 1267	Bacteria (100)	Proteobacteria (100)	Betaproteobacteria (100)	Nitrosomonadales (97)	Nitrosomonadaceae (97)	unclassified	0	1	0	0	1	0	0	1	0	0	0	0	0	0	0	0	0	0	0	0	0	0	0	0	0	0	0	0	0	0	0	0	0	0	0	0	0	0	0	0	0
OTU 1268	Bacteria (100)	Planctomycetes (100)	Planctomycetacia (100)	Planctomycetales (100)	Planctomycetaceae (100)	Schlesneria (100)	0	0	0	0	0	0	0	0	0	0	1	0	0	0	0	0	0	0	0	0	0	0	0	0	0	0	0	0	0	0	0	3	0	0	0	0	0	0	0	0	0
OTU 1269	Archaea (80)	Woesearchaeota (DHVEG-6) (78)	unclassified	unclassified	unclassified	unclassified	0	0	0	0	0	0	0	0	0	0	0	0	0	0	0	0	0	0	0	2	0	0	0	0	0	0	0	0	0	0	0	0	0	0	0	0	0	0	0	0	0
OTU 1270	Bacteria (100)	Proteobacteria (100)	Deltaproteobacteria (100)	Bdellovibrionales (99)	Bdellovibrionaceae (99)	Bdellovibrio (99)	0	0	0	3	0	0	0	0	0	0	0	0	0	0	0	0	0	0	0	0	1	0	0	0	0	0	0	0	0	0	0	0	0	0	0	0	0	0	0	0	1
OTU 1271	Bacteria (100)	Latescibacteria (100)	unclassified	unclassified	unclassified	unclassified	0	0	0	0	0	0	2	0	0	0	0	0	0	0	0	0	0	0	0	0	0	0	0	0	0	0	0	0	0	0	0	0	0	0	0	0	0	0	0	0	0
OTU 1272	Bacteria (100)	Acidobacteria (100)	Acidobacteria (100)	Subgroup 3 (100)	Unknown Family (100)	Candidatus Solibacter (100)	0	0	0	0	0	0	0	0	0	0	0	0	0	0	0	0	0	0	2	0	0	0	0	0	0	0	0	0	0	0	0	0	0	0	0	0	0	0	0	0	0
OTU 1273	Bacteria (100)	Candidate division OP3 (100)	unclassified	unclassified	unclassified	unclassified	0	0	0	0	0	0	0	0	0	0	0	0	0	0	0	0	0	0	2	0	0	0	0	0	0	0	0	0	0	0	0	0	0	0	0	0	0	0	0	0	0
OTU 1274	Bacteria (100)	Proteobacteria (100)	Deltaproteobacteria (98)	Bdellovibrionales (98)	Bacteriovoracaceae (98)	Peredibacter (98)	0	0	1	0	0	0	0	0	0	0	0	0	0	0	0	0	0	3	0	0	0	0	0	0	0	0	0	0	0	0	0	0	0	0	0	0	0	0	0	0	0
OTU 1275	Bacteria (100)	Proteobacteria (100)	Alphaproteobacteria (100)	Rhizobiales (100)	Bradyrhizobiaceae (98)	Bradyrhizobium (52)	0	0	0	0	0	0	0	0	0	0	0	0	0	0	3	0	0	0	0	0	0	0	0	0	0	0	0	0	0	0	0	0	0	0	0	0	0	0	0	0	0
OTU 1276	Archaea (100)	Euryarchaeota (100)	Thermoplasmata (100)	Thermoplasmatales (100)	ASC21 (98)	unclassified	0	0	0	0	0	0	0	0	0	0	0	0	0	4	0	0	0	0	0	0	0	0	0	0	0	0	0	0	0	0	0	0	0	0	0	0	0	0	0	0	0
OTU 1277	Bacteria (100)	Verrucomicrobia (100)	Verrucomicrobiae (100)	Verrucomicrobiales (100)	Verrucomicrobiaceae (100)	Luteolibacter (99)	0	0	0	0	0	0	2	0	0	0	0	0	0	0	0	0	0	0	0	0	0	0	0	0	1	0	0	0	0	0	0	0	0	0	0	0	0	0	0	0	0
OTU 1278	Bacteria (100)	Actinobacteria (100)	Acidimicrobiia (100)	Acidimicrobiales (100)	Iamiaceae (100)	Iamia (100)	0	0	0	8	0	0	0	0	0	0	0	0	0	0	0	0	0	0	0	0	0	0	0	0	0	0	0	0	0	0	1	0	0	0	0	0	1	0	0	0	0
OTU 1279	Bacteria (100)	Actinobacteria (100)	Actinobacteria (100)	Streptosporangiales (100)	Streptosporangiaceae (100)	Nonomuraea (100)	0	0	0	1	0	0	0	0	0	0	1	0	0	0	0	0	0	0	0	2	0	0	0	0	0	0	1	0	0	0	0	0	0	0	0	0	0	0	0	0	0
OTU 1280	Bacteria (100)	Acidobacteria (100)	Acidobacteria (100)	Subgroup 4 (100)	RB41 (100)	unclassified	0	0	0	0	0	0	0	0	0	0	0	0	0	0	0	0	0	0	0	0	3	0	0	0	0	0	0	0	0	0	0	0	0	1	0	0	0	0	0	0	0
OTU 1281	Bacteria (100)	Planctomycetes (100)	Planctomycetacia (99)	Planctomycetales (99)	Planctomycetaceae (99)	Pirellula (31)	0	0	0	0	0	0	0	0	0	0	0	0	0	0	0	0	0	0	0	0	0	0	0	0	0	0	0	0	0	0	0	0	0	0	0	0	0	0	0	0	0
OTU 1282	Bacteria (100)	Planctomycetes (100)	Planctomycetacia (100)	Planctomycetales (100)	Planctomycetaceae (100)	Gemmata (100)	0	0	0	0	0	0	0	2	0	0	0	0	0	0	0	0	0	0	0	0	0	0	0	0	0	0	0	0	0	0	0	0	0	0	0	0	0	0	0	0	0
OTU 1283	Bacteria (100)	Planctomycetes (100)	Phycisphaerae (100)	WD2101 soil group (100)	unclassified	unclassified	0	0	0	0	0	0	0	0	0	0	0	0	0	0	0	0	0	0	0	0	3	0	0	0	0	0	0	0	0	0	0	0	0	0	0	0	0	0	0	0	0
OTU 1284	Bacteria (59)	Bacteroidetes (12)	Flavobacteriia (4)	Flavobacteriales (4)	Blattabacteriaceae (3)	pt46 (3)	0	0	0	3	0	0	0	0	0	0	0	0	0	0	0	0	0	0	0	0	0	0	0	0	0	0	0	0	0	0	0	0	0	0	0	0	0	0	0	0	0
OTU 1285	Archaea (95)	Woesearchaeota (DHVEG-6) (76)	unclassified	unclassified	unclassified	unclassified	0	0	0	0	0	0	0	0	0	0	0	0	0	0	0	0	0	0	0	3	0	0	0	0	0	0	0	0	0	0	0	0	0	0	0	0	0	0	0	0	0
OTU 1286	Bacteria (100)	Actinobacteria (100)	Thermoleophilia (100)	Solirubrobacterales (100)	Elev-16S-1332 (93)	unclassified	0	0	0	1	0	0	0	0	0	0	0	0	0	0	0	0	0	0	0	0	0	0	0	0	0	0	0	0	0	0	3	0	0	0	0	0	0	0	0	0	0
OTU 1287	Bacteria (100)	Chlamydiae (100)	Chlamydiae (100)	Chlamydiales (100)	Simkaniaceae (60)	Simkania (58)	0	0	0	0	0	0	0	0	0	0	0	0	0	0	5	0	0	0	0	0	0	0	0	0	0	0	0	0	0	0	0	0	0	0	0	0	0	0	0	0	0
OTU 1288	Bacteria (100)	Actinobacteria (100)	Actinobacteria (100)	Micrococcales (100)	Cellulomonadaceae (100)	Cellulomonas (100)	0	0	0	0	0	0	0	0	0	0	0	0	0	0	0	0	0	0	0	0	3	0	0	0	0	0	0	0	0	0	0	0	0	1	0	0	0	0	0	0	0
OTU 1289	Bacteria (100)	Parcubacteria (98)	unclassified	unclassified	unclassified	unclassified	0	0	0	0	0	0	0	0	0	0	0	0	0	0	0	0	0	0	0	0	0	0	0	0	0	0	0	0	0	0	0	0	0	0	0	0	0	2	0	0	0
OTU 1290	Bacteria (97)	Planctomycetes (87)	Planctomycetacia (75)	Planctomycetales (67)	Planctomycetaceae (67)	Planctopirus (37)	0	0	0	0	0	0	0	0	0	0	3	1	0	0	0	0	0	0	0	0	0	0	0	0	0	0	0	0	0	0	0	0	0	0	0	0	0	0	0	0	0
OTU 1291	Bacteria (100)	TA06 (44)	unclassified	unclassified	unclassified	unclassified	0	0	0	0	0	0	0	0	0	0	0	0	0	0	0	0	0	0	0	0	2	0	0	0	0	0	0	0	0	0	0	0	0	0	0	0	0	0	0	0	0
OTU 1292	Bacteria (100)	Bacteroidetes (100)	Cytophagia (100)	Cytophagales (100)	Cytophagaceae (100)	Ohtaekwangia (100)	0	0	0	0	0	0	0	0	0	0	0	0	0	0	0	0	0	0	0	0	2	0	0	0	0	0	0	0	0	0	0	0	0	0	0	0	0	0	0	0	0
OTU 1293	Bacteria (100)	Bacteroidetes (100)	Sphingobacteriia (100)	Sphingobacteriales (100)	Chitinophagaceae (100)	Filimonas (97)	0	0	0	0	0	0	0	0	0	0	0	0	0	0	0	0	0	0	0	0	0	0	0	0	0	0	0	0	0	0	0	0	0	2	0	0	0	0	0	0	0
OTU 1294	Bacteria (98)	Planctomycetes (98)	Planctomycetacia (95)	Planctomycetales (95)	Planctomycetaceae (95)	Gemmata (62)	0	0	0	0	0	0	0	0	0	0	0	0	0	0	0	0	0	0	0	0	0	0	0	0	0	0	0	0	0	1	0	1	0	0	0	0	0	0	0	0	0
OTU 1295	Bacteria (100)	Actinobacteria (100)	Thermoleophilia (100)	Solirubrobacterales (100)	Patulibacteraceae (99)	Patulibacter (99)	0	2	0	0	0	0	0	0	0	0	0	1	0	0	0	0	0	0	0	0	0	0	0	0	0	0	0	0	0	0	1	0	0	0	0	0	0	0	0	0	0
OTU 1296	Bacteria (99)	Chlamydiae (89)	Chlamydiae (89)	Chlamydiales (89)	Simkaniaceae (62)	Simkania (58)	0	0	0	0	0	0	0	5	0	0	0	0	0	0	0	0	0	0	0	0	0	0	0	0	0	0	0	0	0	0	1	0	0	0	0	0	0	0	0	0	0
OTU 1297	Bacteria (100)	Proteobacteria (100)	Alphaproteobacteria (100)	Caulobacterales (100)	Caulobacteraceae (100)	Caulobacter (100)	0	1	0	0	0	0	0	0	0	0	0	0	0	0	0	3	0	0	0	0	0	0	0	0	0	0	0	0	0	0	0	0	0	0	0	0	0	0	0	0	0
OTU 1298	Bacteria (100)	Proteobacteria (100)	Alphaproteobacteria (100)	Rickettsiales (99)	SM2D12 (99)	unclassified	0	0	0	0	0	0	0	0	0	0	0	0	0	0	0	0	0	0	3	0	0	0	0	0	0	0	0	0	0	0	0	0	0	0	0	0	0	0	0	0	0
OTU 1299	Bacteria (100)	Proteobacteria (100)	Deltaproteobacteria (100)	Myxococcales (100)	Polyangiaceae (100)	Byssovorax (87)	0	0	0	0	0	0	0	0	0	0	0	0	2	0	0	0	0	0	0	0	0	0	0	0	0	0	0	0	0	0	0	0	0	0	0	0	0	0	0	0	0
OTU 1300	Bacteria (100)	Nitrospirae (100)	Nitrospira (100)	Nitrospirales (100)	0319-6A21 (100)	unclassified	0	0	0	1	1	0	0	0	0	0	0	0	4	3	3	0	0	0	0	0	0	1	0	0	0	0	0	0	0	0	1	0	0	0	0	0	0	0	1	0	0
OTU 1301	Bacteria (100)	Candidate division OP3 (89)	unclassified	unclassified	unclassified	unclassified	0	0	0	0	0	0	0	0	0	0	0	0	2	0	0	0	0	0	0	0	0	0	0	0	0	0	0	0	0	0	0	0	0	0	0	0	0	0	0	0	0
OTU 1302	Bacteria (100)	Cyanobacteria (100)	Chloroplast (100)	unclassified	unclassified	unclassified	0	0	0	0	0	0	0	0	0	0	0	0	0	0	0	0	0	0	0	0	0	0	0	0	0	0	0	0	0	0	0	0	0	0	0	0	0	0	0	1	0
OTU 1303	Bacteria (100)	Proteobacteria (93)	Alphaproteobacteria (92)	Rickettsiales (92)	Rickettsiales Incertae Sedis (87)	Candidatus Defluviella (86)	0	0	0	0	0	0	0	0	0	0	0	0	0	0	0	0	2	0	0	0	0	0	0	0	0	0	0	0	0	0	0	0	0	0	0	0	0	0	0	0	0
OTU 1304	Bacteria (100)	Bacteroidetes (100)	Cytophagia (100)	Cytophagales (100)	Cytophagaceae (100)	Spirosoma (100)	0	0	0	0	0	0	0	0	0	0	0	0	2	0	0	0	0	0	0	0	0	0	0	0	0	0	0	0	0	0	0	0	0	0	0	0	0	0	0	0	0
OTU 1305	Bacteria (100)	Planctomycetes (100)	BD7-11 (100)	unclassified	unclassified	unclassified	0	1	0	0	0	0	0	0	0	0	0	0	0	0	0	0	0	0	2	0	0	0	0	0	0	0	0	0	0	0	0	0	0	0	0	0	0	0	0	0	0
OTU 1306	Bacteria (100)	Firmicutes (100)	Clostridia (100)	Clostridiales (100)	Peptostreptococcaceae (100)	Terrisporobacter (100)	0	0	0	0	0	0	0	0	0	0	0	0	0	0	0	0	0	0	0	1	0	0	0	0	0	0	0	0	0	0	0	2	1	0	0	0	0	0	0	1	0
OTU 1307	Bacteria (100)	Firmicutes (100)	Bacilli (100)	Bacillales (96)	Bacillaceae (94)	Sinibacillus (75)	0	0	0	0	0	0	0	0	0	0	0	0	0	0	0	0	0	0	1	0	0	0	0	0	0	0	0	0	0	0	0	1	1	0	1	0	0	0	0	0	0
OTU 1308	Bacteria (100)	Acidobacteria (100)	Acidobacteria (100)	Subgroup 6 (100)	unclassified	unclassified	0	0	0	0	0	0	0	0	0	1	0	0	0	0	0	0	0	0	0	0	0	0	0	0	0	1	0	1	0	0	0	1	0	0	0	0	0	0	0	1	1
OTU 1309	Bacteria (100)	Candidate division OP3 (65)	unclassified	unclassified	unclassified	unclassified	0	0	0	0	0	0	0	0	0	0	0	0	3	0	0	0	0	0	0	0	0	0	0	0	0	0	0	0	0	0	0	0	0	0	0	0	0	0	0	0	0
OTU 1310	Bacteria (100)	Firmicutes (98)	Bacilli (95)	Bacillales (91)	Paenibacillaceae (58)	Fontibacillus (41)	0	0	0	0	0	0	0	0	0	2	0	0	0	0	0	0	0	0	0	0	0	0	0	0	0	0	0	0	0	0	0	1	0	0	0	0	0	0	0	1	0
OTU 1311	Bacteria (100)	Chloroflexi (100)	SAR202 clade (100)	unclassified	unclassified	unclassified	0	0	0	0	0	0	0	0	0	0	0	0	2	0	0	0	0	0	0	0	0	0	0	0	0	0	0	0	0	0	0	0	0	0	0	0	0	0	0	0	0
OTU 1312	Bacteria (100)	Candidate division OP3 (100)	unclassified	unclassified	unclassified	unclassified	0	0	0	1	0	0	0	0	0	0	0	0	0	0	3	0	0	0	0	0	0	0	0	0	0	0	0	0	0	0	0	0	0	0	0	0	0	0	0	0	1
OTU 1313	Archaea (38)	Woesearchaeota (DHVEG-6) (27)	unclassified	unclassified	unclassified	unclassified	0	0	0	4	0	0	0	0	0	0	0	0	0	0	0	0	0	0	0	0	0	0	0	0	0	0	0	0	0	0	0	0	0	0	0	0	0	0	0	0	0
OTU 1314	Bacteria (100)	Cyanobacteria (99)	Melainabacteria (98)	Caenarcaniphilales (98)	unclassified	unclassified	0	0	0	0	0	0	0	0	0	0	0	0	0	3	0	0	0	0	0	0	0	0	0	0	0	0	0	0	0	0	0	0	0	0	0	0	0	0	0	0	0
OTU 1315	Bacteria (100)	Cyanobacteria (100)	Melainabacteria (100)	Obscuribacterales (100)	unclassified	unclassified	0	0	0	0	0	0	0	0	0	0	1	0	0	0	0	0	0	0	0	1	0	0	0	0	0	0	0	0	0	0	0	0	0	0	0	0	0	0	0	0	0
OTU 1316	Bacteria (100)	Actinobacteria (100)	Thermoleophilia (100)	Gaiellales (100)	unclassified	unclassified	0	0	0	4	0	1	0	0	0	0	0	0	0	0	0	0	0	0	0	0	0	0	0	0	0	0	0	0	0	0	0	0	0	0	0	0	0	0	3	0	0
OTU 1317	Bacteria (100)	Candidate division OP3 (94)	unclassified	unclassified	unclassified	unclassified	0	0	0	0	0	0	0	0	0	0	0	0	2	1	0	0	0	0	1	0	0	1	0	0	0	0	0	0	0	0	0	0	0	0	0	0	0	0	0	0	0
OTU 1318	Bacteria (100)	Proteobacteria (100)	Alphaproteobacteria (100)	Rhizobiales (98)	Methylocystaceae (62)	Methylopila (24)	0	0	0	0	0	0	0	0	0	0	0	0	0	0	0	0	0	0	0	0	0	0	0	0	0	0	0	0	0	0	0	0	0	0	0	0	0	0	4	0	0
OTU 1319	Archaea (94)	Aenigmarchaeota (57)	Deep Sea Euryarchaeotic Group (DSEG) (47)	unclassified	unclassified	unclassified	0	0	0	0	0	0	0	0	0	0	0	0	0	0	0	0	0	0	2	1	0	0	0	0	0	0	0	0	0	0	0	0	0	0	0	0	0	0	0	0	0
OTU 1320	Archaea (42)	Euryarchaeota (11)	Halobacteria (6)	Halobacteriales (6)	Halobacteriaceae (6)	Salarchaeum (5)	0	0	0	1	0	0	0	0	0	0	0	0	0	0	0	0	0	0	0	0	0	0	0	0	0	0	0	0	0	0	0	0	0	0	0	0	1	0	0	0	0
OTU 1321	Bacteria (100)	Proteobacteria (100)	Deltaproteobacteria (100)	Desulfuromonadales (82)	GR-WP33-58 (79)	unclassified	0	0	0	0	0	0	0	0	0	0	0	1	0	0	0	0	0	0	0	0	0	0	0	0	0	0	0	0	0	0	0	0	0	0	0	0	0	0	1	0	0
OTU 1322	Archaea (70)	Woesearchaeota (DHVEG-6) (60)	unclassified	unclassified	unclassified	unclassified	0	0	0	0	0	0	0	0	0	0	0	0	0	0	0	0	0	0	0	3	0	0	0	0	0	0	0	0	0	0	0	0	0	0	0	0	0	0	0	0	0
OTU 1323	Bacteria (100)	Actinobacteria (100)	Acidimicrobiia (100)	Acidimicrobiales (100)	Acidimicrobiaceae (100)	CL500-29 marine group (100)	0	0	0	0	0	0	2	0	0	0	0	0	0	0	0	0	0	0	0	0	0	0	0	0	0	0	0	0	0	0	0	0	0	0	0	0	0	0	0	2	0
OTU 1324	Bacteria (100)	Proteobacteria (100)	Gammaproteobacteria (100)	Cellvibrionales (100)	Halieaceae (100)	OM60 (NOR5) clade (44)	0	0	0	0	0	0	5	0	0	0	0	0	0	0	0	0	0	0	0	0	0	0	0	0	0	0	0	0	0	0	0	0	0	2	0	0	0	0	0	0	0
OTU 1325	Bacteria (100)	Chloroflexi (96)	JG30-KF-CM66 (90)	unclassified	unclassified	unclassified	0	0	0	0	0	0	0	0	0	0	0	0	3	0	0	0	0	0	0	0	0	0	0	0	0	0	0	0	0	0	0	0	0	0	0	0	0	0	0	0	0
OTU 1326	Bacteria (100)	Candidate division OP3 (99)	unclassified	unclassified	unclassified	unclassified	0	0	0	3	0	0	0	0	0	0	0	0	0	0	0	0	0	0	0	0	0	0	0	0	0	0	0	0	0	0	0	0	0	0	0	0	0	0	0	0	0
OTU 1327	Bacteria (100)	Proteobacteria (99)	Alphaproteobacteria (99)	DB1-14 (95)	unclassified	unclassified	0	1	1	0	0	0	0	0	0	0	0	0	0	0	0	0	0	0	0	0	0	0	0	0	0	0	0	0	0	0	0	0	0	0	0	0	0	0	0	0	0
OTU 1328	Bacteria (100)	Parcubacteria (100)	Parcubacteria Incertae Sedis (100)	Unknown Order (100)	Unknown Family (100)	Candidatus Paceibacter (100)	0	0	0	6	0	0	0	0	0	0	0	0	0	0	0	0	0	0	0	0	0	0	0	0	0	0	0	0	0	0	0	0	0	0	0	0	0	0	0	0	0
OTU 1329	Bacteria (100)	Actinobacteria (100)	Actinobacteria (100)	Propionibacteriales (100)	Nocardioidaceae (100)	Nocardioides (99)	0	0	0	0	0	0	0	0	0	0	0	0	0	0	0	0	0	0	0	0	2	0	0	0	0	0	0	0	0	1	0	0	0	1	0	0	0	0	0	0	0
OTU 1330	Bacteria (100)	Actinobacteria (100)	Actinobacteria (100)	Pseudonocardiales (95)	Pseudonocardiaceae (95)	Saccharopolyspora (20)	0	0	0	0	0	0	0	0	0	0	0	0	0	0	0	0	0	0	0	2	0	0	0	0	0	0	0	0	0	0	0	0	0	0	0	0	0	0	0	0	0
OTU 1331	Bacteria (100)	Proteobacteria (98)	Gammaproteobacteria (93)	Arenicellales (28)	Arenicellaceae (28)	Perspicuibacter (19)	0	0	0	0	0	0	0	1	0	0	0	0	0	0	0	0	0	0	0	0	0	0	0	0	0	0	0	0	0	0	0	0	0	0	0	0	0	0	4	0	0
OTU 1332	Bacteria (99)	Cyanobacteria (77)	Melainabacteria (73)	Caenarcaniphilales (73)	unclassified	unclassified	0	0	0	0	0	0	0	0	0	0	2	0	0	0	0	0	0	0	0	0	0	0	0	0	0	0	0	0	0	0	0	0	0	0	0	0	0	0	0	0	0
OTU 1333	Bacteria (100)	Proteobacteria (98)	Deltaproteobacteria (94)	GR-WP33-30 (78)	unclassified	unclassified	0	0	0	0	0	0	0	0	0	0	0	4	0	0	0	0	0	0	0	0	0	0	0	0	0	0	0	0	0	0	0	0	0	0	0	0	1	0	0	1	0
OTU 1334	Bacteria (100)	Candidate division SR1 (100)	unclassified	unclassified	unclassified	unclassified	0	0	0	0	0	0	0	0	0	0	0	0	0	0	0	0	0	0	0	0	2	0	0	0	0	0	0	0	0	0	0	0	0	0	0	0	0	0	0	0	0
OTU 1335	Archaea (44)	Euryarchaeota (17)	Methanopyri (8)	Methanopyrales (8)	Methanopyraceae (8)	Methanopyrus (8)	0	0	0	0	0	0	0	0	0	0	0	0	0	0	0	0	0	0	0	2	0	0	0	0	0	0	0	0	0	0	0	0	0	0	0	0	0	0	0	0	0
OTU 1336	Bacteria (100)	Proteobacteria (100)	Gammaproteobacteria (100)	Xanthomonadales (100)	Xanthomonadales Incertae Sedis (100)	Acidibacter (100)	0	0	0	0	0	0	0	0	0	0	0	0	0	0	0	0	0	0	0	0	0	0	0	0	0	0	0	0	0	0	2	0	0	1	0	0	0	0	0	0	0
OTU 1337	Bacteria (100)	Proteobacteria (98)	Deltaproteobacteria (98)	Myxococcales (98)	Polyangiaceae (96)	Sorangium (83)	0	0	0	0	0	0	0	0	0	0	0	0	0	0	0	0	0	0	2	0	0	0	0	0	0	0	0	0	0	0	0	0	0	0	0	0	0	0	0	0	0
OTU 1338	Bacteria (100)	Proteobacteria (100)	Alphaproteobacteria (100)	Rhizobiales (99)	KF-JG30-B3 (99)	unclassified	0	1	1	0	0	0	0	0	0	0	0	1	0	0	0	0	0	0	1	0	0	0	0	0	0	0	0	0	0	0	0	0	0	0	0	0	0	0	1	0	0
OTU 1339	Archaea (44)	Euryarchaeota (21)	Methanomicrobia (21)	Methanomicrobiales (15)	MHLsu47-B8A (3)	unclassified	0	0	0	0	0	0	0	0	0	0	0	0	0	0	0	0	0	0	0	5	0	0	0	0	0	0	0	0	0	0	0	0	0	0	0	0	0	0	0	0	0
OTU 1340	Bacteria (99)	Proteobacteria (43)	Epsilonproteobacteria (19)	BG.g7 (19)	unclassified	unclassified	0	0	0	0	0	0	0	0	0	0	0	0	0	0	0	0	0	0	0	0	0	2	0	0	0	0	0	0	0	0	0	0	0	0	0	0	0	0	1	0	0
OTU 1341	Bacteria (100)	Chlamydiae (92)	Chlamydiae (92)	Chlamydiales (92)	Parachlamydiaceae (43)	Candidatus Metachlamydia (27)	0	0	0	0	0	0	0	0	0	0	0	0	0	0	0	0	0	0	0	0	0	0	0	0	0	0	0	0	0	0	0	0	0	0	0	0	4	0	0	0	0
OTU 1342	Bacteria (100)	Candidate division OP3 (100)	unclassified	unclassified	unclassified	unclassified	0	0	0	0	0	0	0	0	0	1	0	1	0	0	0	0	0	0	1	0	0	1	1	0	0	0	0	0	0	0	0	0	0	0	0	0	0	0	0	0	0
OTU 1343	Bacteria (100)	Chlamydiae (100)	Chlamydiae (100)	Chlamydiales (100)	Parachlamydiaceae (82)	Candidatus Protochlamydia (78)	0	0	0	0	0	0	0	0	0	0	0	3	0	0	0	0	0	0	0	0	0	0	0	0	0	0	0	0	0	0	0	0	0	0	0	0	0	0	0	0	0
OTU 1344	Bacteria (100)	Fusobacteria (100)	Fusobacteriia (100)	Fusobacteriales (100)	Leptotrichiaceae (100)	Leptotrichia (100)	0	0	0	0	0	0	0	0	0	0	0	0	0	0	0	0	0	0	0	0	0	0	0	0	0	0	0	0	0	0	0	0	0	0	0	0	0	0	0	0	0
OTU 1345	Bacteria (93)	Parcubacteria (85)	unclassified	unclassified	unclassified	unclassified	0	0	0	0	0	0	0	0	0	0	0	0	0	0	0	0	0	0	0	0	0	1	1	0	0	0	0	0	0	0	0	0	0	0	0	0	0	0	0	0	0
OTU 1346	Bacteria (100)	Proteobacteria (99)	Deltaproteobacteria (94)	GR-WP33-30 (88)	unclassified	unclassified	0	0	0	0	0	0	0	0	0	0	0	1	0	0	0	0	0	0	0	1	0	0	0	0	0	0	0	0	0	0	0	0	0	0	0	0	0	0	0	0	0
OTU 1347	Bacteria (100)	Armatimonadetes (58)	unclassified	unclassified	unclassified	unclassified	0	0	0	0	0	0	0	0	0	0	0	0	0	0	0	0	0	0	0	0	0	0	0	0	0	0	0	0	0	2	0	2	0	0	0	0	0	0	0	0	0
OTU 1348	Bacteria (100)	Proteobacteria (100)	Alphaproteobacteria (100)	Rickettsiales (100)	Rickettsiaceae (100)	Rickettsia (100)	0	0	0	0	0	0	0	0	0	0	0	0	0	0	0	0	0	0	0	0	0	0	0	0	0	0	0	0	0	0	0	0	0	2	0	0	0	0	0	0	0
OTU 1349	Bacteria (100)	Proteobacteria (100)	Gammaproteobacteria (98)	Chromatiales (97)	Ectothiorhodospiraceae (97)	Acidiferrobacter (97)	0	0	0	1	0	0	1	0	0	0	0	0	0	0	0	0	0	0	0	0	0	0	0	0	0	0	0	0	0	0	0	0	0	0	0	0	5	0	0	0	0
OTU 1350	Bacteria (100)	Gemmatimonadetes (100)	Gemmatimonadetes (100)	Gemmatimonadales (100)	Gemmatimonadaceae (100)	unclassified	0	0	0	0	0	0	0	0	0	0	0	0	0	0	0	0	0	0	1	0	0	0	0	0	0	0	0	2	0	0	0	0	0	0	0	0	1	0	0	0	0
OTU 1351	Bacteria (100)	Proteobacteria (100)	Gammaproteobacteria (100)	Legionellales (100)	Coxiellaceae (100)	Aquicella (100)	0	0	0	0	0	0	0	0	0	0	0	0	0	0	0	0	0	0	0	0	0	0	0	0	0	0	0	0	0	0	0	0	1	0	0	0	2	0	0	0	0
OTU 1352	Archaea (67)	Woesearchaeota (DHVEG-6) (41)	unclassified	unclassified	unclassified	unclassified	0	0	0	0	0	0	0	0	0	0	0	0	0	0	0	0	0	0	0	0	0	0	0	0	0	0	0	0	0	0	0	0	0	0	0	0	2	0	0	0	0
OTU 1353	Bacteria (99)	Actinobacteria (83)	Actinobacteria (22)	Streptosporangiales (7)	Thermomonosporaceae (7)	Spirillospora (7)	0	0	0	0	0	0	0	0	0	0	0	0	0	0	0	0	0	0	0	0	0	0	0	0	0	0	0	0	0	0	0	0	0	0	0	0	2	0	0	0	0
OTU 1354	Bacteria (100)	Proteobacteria (100)	Alphaproteobacteria (100)	Rhizobiales (100)	Bradyrhizobiaceae (77)	Bosea (77)	0	0	0	0	0	0	0	0	0	0	0	0	0	0	0	0	0	0	0	0	0	0	0	0	0	0	0	0	0	0	2	0	0	0	0	0	0	0	0	0	0
OTU 1355	Bacteria (100)	Actinobacteria (100)	Thermoleophilia (100)	Solirubrobacterales (100)	480-2 (45)	unclassified	0	0	0	0	0	0	0	0	0	2	0	0	0	0	0	0	0	0	0	0	0	0	0	0	0	0	0	0	1	1	0	0	0	0	0	0	0	0	0	0	0
OTU 1356	Bacteria (100)	Bacteroidetes (100)	Sphingobacteriia (100)	Sphingobacteriales (100)	KD3-93 (100)	unclassified	0	0	0	0	0	0	0	0	0	0	0	0	0	0	0	0	0	0	0	0	0	0	0	0	0	0	0	0	0	0	0	0	0	0	0	0	0	0	4	0	0
OTU 1357	Bacteria (99)	Acidobacteria (14)	Holophagae (12)	B276-D12 (12)	unclassified	unclassified	0	0	0	0	0	0	0	0	0	0	0	0	3	0	0	0	0	0	0	0	0	0	0	0	0	0	0	0	0	0	0	0	0	0	0	0	0	0	0	0	0
OTU 1358	Bacteria (100)	Candidate division OP3 (100)	unclassified	unclassified	unclassified	unclassified	0	0	0	0	0	0	0	0	0	0	0	0	0	0	0	0	0	0	0	1	1	0	0	0	0	0	0	0	0	0	0	0	0	0	0	0	0	0	0	0	0
OTU 1359	Bacteria (100)	Actinobacteria (100)	Acidimicrobiia (100)	Acidimicrobiales (100)	Sva0996 marine group (83)	unclassified	0	2	0	0	0	0	0	0	0	0	0	0	0	0	0	0	0	0	0	0	0	0	0	0	0	0	0	0	0	0	0	0	0	0	0	0	0	0	0	0	0
OTU 1360	Bacteria (100)	Proteobacteria (100)	Betaproteobacteria (100)	Burkholderiales (100)	Alcaligenaceae (100)	GKS98 freshwater group (93)	0	0	0	0	0	0	0	0	0	0	0	0	0	0	0	0	0	0	0	0	0	0	0	0	0	0	0	0	0	0	1	0	0	0	0	0	0	0	0	1	0
OTU 1361	Bacteria (100)	Firmicutes (100)	Bacilli (100)	Bacillales (100)	Paenibacillaceae (100)	Cohnella (100)	0	2	0	1	0	0	0	0	0	0	0	0	0	0	0	0	0	0	0	0	0	0	0	0	0	0	1	0	0	0	1	0	2	0	0	0	0	0	0	0	0
OTU 1362	Archaea (93)	Woesearchaeota (DHVEG-6) (78)	unclassified	unclassified	unclassified	unclassified	0	0	0	0	0	0	0	0	0	0	0	0	0	0	0	0	0	0	0	2	0	0	0	0	0	0	0	0	0	0	0	0	0	0	0	0	0	0	0	0	0
OTU 1363	Bacteria (92)	Proteobacteria (44)	Deltaproteobacteria (34)	Myxococcales (12)	Polyangiaceae (12)	Labilithrix (12)	0	0	0	0	0	0	0	0	0	0	0	0	0	0	0	0	0	0	0	0	0	0	6	0	0	0	0	0	0	0	0	0	0	0	0	0	0	0	0	0	0
OTU 1364	Bacteria (100)	Latescibacteria (99)	unclassified	unclassified	unclassified	unclassified	0	0	0	0	0	0	0	0	0	0	0	0	0	0	0	0	0	0	0	0	0	1	0	0	0	0	0	0	0	0	0	0	0	0	0	0	1	0	4	0	0
OTU 1365	Bacteria (100)	Bacteroidetes (100)	Cytophagia (95)	Cytophagales (95)	Cytophagaceae (95)	Cytophaga (93)	0	0	0	0	0	0	0	0	0	0	0	0	0	0	0	0	0	0	0	0	0	0	0	0	0	0	0	2	0	0	0	0	0	0	0	0	0	0	0	0	0
OTU 1366	Bacteria (100)	Actinobacteria (100)	Actinobacteria (100)	Micrococcales (88)	Microbacteriaceae (88)	Alpinimonas (88)	0	0	0	0	0	0	0	0	0	2	0	0	0	0	0	0	0	0	0	0	0	0	0	0	0	0	0	0	0	0	0	0	0	0	0	0	0	0	0	0	0
OTU 1367	Bacteria (100)	Proteobacteria (100)	Alphaproteobacteria (100)	Caulobacterales (100)	Hyphomonadaceae (100)	Woodsholea (100)	0	1	0	0	0	0	0	0	0	0	0	2	0	0	0	0	0	0	0	0	0	0	0	0	0	0	0	0	0	0	0	0	0	0	0	0	0	0	0	0	0
OTU 1368	Archaea (84)	Woesearchaeota (DHVEG-6) (45)	unclassified	unclassified	unclassified	unclassified	0	0	0	0	0	0	0	0	0	0	0	0	0	0	0	0	0	0	0	6	0	0	0	0	0	0	0	0	0	0	0	0	0	0	0	0	0	0	0	0	0
OTU 1369	Bacteria (100)	Gemmatimonadetes (100)	Gemmatimonadetes (100)	Gemmatimonadales (100)	Gemmatimonadaceae (100)	unclassified	0	0	0	0	0	0	0	0	0	0	0	0	0	0	0	0	0	0	0	0	4	0	0	0	0	0	0	0	0	0	0	0	0	1	0	0	0	0	1	0	0
OTU 1370	Bacteria (100)	Actinobacteria (100)	Actinobacteria (100)	Kineosporiales (100)	Kineosporiaceae (100)	Kineosporia (87)	0	2	2	0	0	0	0	0	0	0	0	0	0	0	0	0	0	0	0	0	0	1	0	0	0	0	0	0	0	0	0	0	1	0	0	0	0	1	3	0	0
OTU 1371	Bacteria (99)	Chloroflexi (95)	Chloroflexia (95)	Kallotenuales (95)	AKIW781 (89)	unclassified	0	0	0	0	0	0	0	0	0	0	0	0	0	0	0	0	0	0	0	0	2	0	0	0	0	0	0	0	0	0	0	0	0	0	0	0	0	0	0	0	0
OTU 1372	Bacteria (99)	TA06 (36)	unclassified	unclassified	unclassified	unclassified	0	0	0	0	0	0	0	0	0	0	0	0	0	0	0	0	0	0	0	0	2	0	0	0	0	0	0	0	0	0	0	0	0	0	0	0	0	0	0	0	0
OTU 1373	Bacteria (100)	Nitrospirae (91)	Nitrospira (91)	Nitrospirales (91)	Nitrospiraceae (91)	Nitrospira (91)	0	0	0	0	0	0	0	0	0	0	0	0	3	0	2	0	0	0	0	0	0	0	0	0	0	0	0	0	0	0	0	0	0	0	0	0	0	0	0	0	0
OTU 1374	Bacteria (100)	Proteobacteria (100)	Betaproteobacteria (100)	Burkholderiales (100)	Oxalobacteraceae (100)	Duganella (100)	0	0	0	0	0	0	0	0	0	0	0	0	0	0	0	0	0	0	0	0	1	0	0	0	0	0	1	2	0	0	0	0	0	0	0	0	0	0	0	1	0
OTU 1375	Bacteria (100)	Proteobacteria (100)	Alphaproteobacteria (100)	Rhodospirillales (100)	Acetobacteraceae (100)	Roseomonas (100)	0	0	0	0	0	0	0	0	0	0	0	0	0	0	0	0	0	0	0	0	1	0	0	0	0	0	0	0	0	0	0	0	0	0	0	0	0	1	0	0	0
OTU 1376	Bacteria (99)	Parcubacteria (94)	unclassified	unclassified	unclassified	unclassified	0	0	0	0	0	0	0	0	0	0	3	0	0	0	0	0	0	0	0	0	0	0	0	0	0	0	0	0	0	0	0	0	0	0	0	0	0	0	0	0	0
OTU 1377	Bacteria (100)	Planctomycetes (99)	Planctomycetacia (98)	Brocadiales (98)	Brocadiaceae (98)	Candidatus Kuenenia (50)	0	0	0	0	0	0	0	0	0	0	0	0	0	0	0	0	0	0	0	0	0	2	0	0	0	0	0	0	0	0	0	0	0	0	0	0	0	0	0	0	0
OTU 1378	Archaea (100)	Thaumarchaeota (100)	Marine Group I (93)	Unknown Order (59)	Unknown Family (59)	Candidatus Nitrosopelagicus (40)	0	0	0	0	0	0	0	0	0	0	0	0	0	0	0	0	0	0	0	0	0	0	2	0	0	0	0	0	0	0	0	0	0	0	0	0	0	0	0	0	0
OTU 1379	Bacteria (100)	Proteobacteria (99)	Alphaproteobacteria (90)	Rickettsiales (61)	SM2D12 (61)	unclassified	0	0	0	0	0	0	0	0	0	0	0	0	0	0	0	0	0	0	0	0	0	0	0	0	0	0	0	0	0	0	0	0	0	0	0	0	0	4	1	0	0
OTU 1380	Bacteria (99)	Chloroflexi (98)	Dehalococcoidia (92)	FW22 (42)	unclassified	unclassified	2	0	0	0	0	0	0	0	0	0	0	0	0	0	0	0	0	0	0	0	0	0	0	0	0	0	0	0	0	0	0	0	0	0	0	0	0	0	0	0	0
OTU 1381	Bacteria (100)	Cyanobacteria (100)	Cyanobacteria (100)	SubsectionI (100)	FamilyI (100)	Microcystis (100)	0	0	0	0	0	0	0	0	0	0	0	0	0	0	0	0	0	0	0	0	0	0	0	0	0	0	0	0	0	0	0	0	0	3	0	0	0	0	0	0	0
OTU 1382	Bacteria (100)	Parcubacteria (100)	unclassified	unclassified	unclassified	unclassified	0	0	0	0	0	0	0	0	0	0	1	1	0	0	0	0	0	0	1	1	0	0	0	0	0	0	0	0	0	0	0	0	0	0	0	0	0	0	0	0	2
OTU 1383	Bacteria (56)	Firmicutes (10)	Clostridia (10)	Clostridiales (10)	Family XVIII (8)	Caldinitratiruptor (8)	0	0	0	0	0	0	0	0	0	0	0	0	0	0	0	0	0	0	1	0	0	0	0	0	0	0	0	0	0	0	0	0	0	0	0	0	0	1	0	0	0
OTU 1384	Bacteria (99)	Acidobacteria (41)	Acidobacteria (41)	Subgroup 4 (36)	Unknown Family (36)	Pyrinomonas (36)	0	0	0	0	0	0	0	0	0	2	0	0	0	0	0	0	0	0	0	0	0	0	0	0	0	0	0	0	0	0	0	0	0	0	0	0	0	0	0	0	0
OTU 1385	Bacteria (100)	Firmicutes (100)	Bacilli (100)	Bacillales (100)	Paenibacillaceae (100)	Paenibacillus (100)	0	0	0	0	0	0	0	0	0	1	1	0	0	0	0	0	0	0	0	0	0	0	0	0	0	0	0	0	0	0	0	0	1	0	0	0	0	0	0	0	0
OTU 1386	Bacteria (100)	Proteobacteria (99)	Deltaproteobacteria (99)	GR-WP33-30 (99)	unclassified	unclassified	0	0	0	0	0	0	0	0	0	0	0	0	2	0	0	0	0	0	0	0	0	0	0	0	0	0	0	0	0	0	0	0	0	0	0	0	1	2	0	0	0
OTU 1387	Bacteria (100)	Proteobacteria (100)	Betaproteobacteria (100)	Rhodocyclales (100)	Rhodocyclaceae (100)	Sterolibacterium (100)	0	0	0	0	0	0	0	0	0	0	0	0	0	0	0	0	0	0	0	0	0	0	0	0	0	0	0	0	0	0	0	0	0	0	0	0	0	2	0	0	1
OTU 1388	Archaea (96)	Aenigmarchaeota (70)	Deep Sea Euryarchaeotic Group (DSEG) (70)	unclassified	unclassified	unclassified	0	0	0	0	0	0	0	0	0	0	0	0	0	0	0	0	0	0	0	1	0	0	0	0	0	0	0	0	0	0	0	0	0	0	0	0	0	1	0	0	0
OTU 1389	Bacteria (98)	Acidobacteria (12)	Acidobacteria (12)	11B-2 (12)	unclassified	unclassified	0	0	0	0	0	0	0	0	0	0	0	0	0	0	0	0	0	0	0	0	0	4	0	0	0	0	0	0	0	0	0	0	0	0	0	0	0	0	0	0	0
OTU 1390	Bacteria (100)	TM6 (100)	unclassified	unclassified	unclassified	unclassified	0	0	0	0	0	0	0	0	0	0	0	0	0	0	0	0	0	0	0	0	0	0	0	0	0	0	0	0	0	0	0	0	0	0	2	0	0	0	0	0	0
OTU 1391	Bacteria (100)	Firmicutes (100)	OPB54 (100)	unclassified	unclassified	unclassified	0	0	0	0	0	0	0	0	0	0	0	0	0	0	0	0	0	0	0	0	0	0	0	0	0	0	0	0	0	0	0	0	0	0	0	0	0	0	0	0	2
OTU 1392	Bacteria (100)	Candidate division OP3 (68)	unclassified	unclassified	unclassified	unclassified	0	0	0	0	0	0	0	0	0	0	0	0	0	5	2	0	0	0	0	0	0	0	0	0	0	0	0	0	0	0	0	0	0	0	0	0	0	0	0	0	0
OTU 1393	Bacteria (100)	Proteobacteria (100)	Alphaproteobacteria (100)	Rhizobiales (100)	Hyphomicrobiaceae (99)	Hyphomicrobium (99)	0	0	0	9	5	6	0	0	0	0	0	0	0	0	0	0	0	0	0	0	0	0	0	0	0	0	0	0	0	0	0	0	0	0	0	0	2	0	1	2	0
OTU 1394	Bacteria (100)	Bacteroidetes (100)	Sphingobacteriia (100)	Sphingobacteriales (100)	NS11-12 marine group (100)	unclassified	0	0	0	1	0	0	0	0	0	0	1	0	0	0	0	2	0	0	0	0	0	0	0	0	0	0	0	2	0	0	1	0	0	2	0	0	0	0	0	0	0
OTU 1395	Bacteria (100)	Proteobacteria (100)	Deltaproteobacteria (95)	Bdellovibrionales (95)	Bdellovibrionaceae (95)	OM27 clade (95)	0	0	0	0	0	0	0	0	0	0	0	0	0	0	0	0	0	0	0	0	0	0	0	0	0	0	0	0	0	0	0	0	0	2	0	0	0	0	0	0	0
OTU 1396	Bacteria (100)	Actinobacteria (100)	Actinobacteria (100)	Bifidobacteriales (100)	Bifidobacteriaceae (100)	Gardnerella (100)	0	0	0	0	0	0	0	0	0	0	0	0	0	0	0	0	0	0	0	0	0	0	0	0	0	0	0	0	0	2	0	0	0	0	0	0	0	0	0	0	0
OTU 1397	Bacteria (100)	Firmicutes (100)	Clostridia (100)	Clostridiales (100)	Family XI (100)	Peptoniphilus (100)	0	0	0	0	0	0	0	0	0	0	0	0	0	1	0	0	0	0	0	0	0	0	0	0	0	0	0	0	1	3	0	0	0	0	0	0	0	0	0	0	0
OTU 1398	Bacteria (100)	Gemmatimonadetes (99)	Gemmatimonadetes (99)	Gemmatimonadales (99)	Gemmatimonadaceae (99)	unclassified	0	0	0	0	0	2	0	0	0	0	0	0	0	0	0	0	0	0	0	0	0	0	0	0	0	0	0	0	0	0	0	0	0	0	0	0	0	0	0	0	0
OTU 1399	Bacteria (100)	Proteobacteria (48)	Deltaproteobacteria (40)	Oligoflexales (24)	unclassified	unclassified	0	0	0	0	0	0	0	0	0	0	0	0	0	0	0	0	0	0	0	0	0	0	4	0	0	0	0	0	0	0	0	0	0	0	0	0	0	0	0	0	0
OTU 1400	Bacteria (100)	Planctomycetes (100)	vadinHA49 (100)	unclassified	unclassified	unclassified	0	0	0	0	0	0	0	0	0	0	0	0	0	0	0	0	0	0	0	0	0	0	0	0	0	0	0	0	0	0	0	0	0	0	0	0	2	0	0	0	0
OTU 1401	Bacteria (100)	Proteobacteria (100)	Gammaproteobacteria (100)	NKB5 (100)	unclassified	unclassified	0	0	0	0	0	0	0	0	0	0	0	0	0	0	0	0	0	0	0	0	0	0	0	1	0	0	0	0	0	0	0	0	0	0	0	0	0	0	0	0	0
OTU 1402	Bacteria (97)	Microgenomates (79)	unclassified	unclassified	unclassified	unclassified	0	0	0	0	0	0	0	0	0	0	0	0	0	0	0	0	0	0	0	0	0	0	0	0	0	0	0	0	0	0	0	0	0	0	0	0	0	1	1	0	0
OTU 1403	Bacteria (95)	Parcubacteria (69)	unclassified	unclassified	unclassified	unclassified	0	0	0	0	0	0	0	0	0	0	0	0	0	0	0	0	0	0	0	0	0	0	2	0	0	0	0	0	0	0	0	0	0	0	0	0	0	0	0	0	0
OTU 1404	Bacteria (100)	Parcubacteria (100)	unclassified	unclassified	unclassified	unclassified	0	0	0	0	0	0	0	0	0	0	0	0	0	0	0	0	0	0	1	0	0	0	0	0	0	0	0	0	0	0	0	0	0	0	0	0	2	1	0	0	0
OTU 1405	Bacteria (92)	Planctomycetes (75)	vadinHA49 (75)	unclassified	unclassified	unclassified	0	0	0	0	0	0	0	0	0	0	0	0	0	0	0	0	0	0	1	0	0	0	0	0	0	0	0	0	0	0	0	0	0	0	0	0	0	1	0	0	0
OTU 1406	Bacteria (98)	Proteobacteria (85)	Deltaproteobacteria (64)	Myxococcales (45)	Cystobacteraceae (22)	Hyalangium (22)	2	0	0	0	0	0	0	0	0	0	0	0	0	0	0	0	0	0	0	0	0	0	0	0	0	0	0	0	0	0	0	0	0	0	0	0	0	0	0	0	0
OTU 1407	Bacteria (100)	Firmicutes (10)	Clostridia (7)	Clostridiales (7)	Family XVIII (4)	Caldinitratiruptor (4)	0	0	0	0	0	0	0	0	0	0	1	0	0	0	0	0	0	0	0	0	0	1	0	0	0	0	0	0	0	0	0	0	0	0	0	0	0	2	1	0	0
OTU 1408	Bacteria (96)	Omnitrophica (78)	NPL-UPA2 (77)	unclassified	unclassified	unclassified	0	0	0	0	0	0	0	0	0	0	0	0	4	3	2	0	0	0	0	0	0	0	0	0	0	0	0	0	0	0	0	0	0	0	0	0	0	0	0	0	0
OTU 1409	Bacteria (100)	Nitrospirae (100)	Nitrospira (100)	Nitrospirales (100)	Nitrospiraceae (100)	Nitrospira (100)	0	0	0	0	0	0	0	0	0	0	0	0	0	0	0	0	0	0	0	0	0	0	2	0	0	0	0	0	0	0	0	0	0	0	0	0	0	0	0	0	0
OTU 1410	Bacteria (100)	Planctomycetes (100)	Planctomycetacia (100)	Planctomycetales (100)	Planctomycetaceae (100)	Pirellula (100)	0	0	0	0	0	0	0	0	0	0	0	0	0	0	0	0	0	0	0	0	0	0	0	0	0	0	0	0	0	0	0	0	0	0	3	1	0	0	0	0	0
OTU 1411	Bacteria (97)	Omnitrophica (36)	Omnitrophica Incertae Sedis (34)	Unknown Order (34)	Unknown Family (34)	Candidatus Omnitrophus (34)	0	0	0	0	0	0	0	0	0	0	0	0	2	0	0	0	0	0	0	0	0	0	0	0	0	0	0	0	0	0	0	0	0	0	0	0	0	0	0	0	0
OTU 1412	Bacteria (100)	Firmicutes (100)	Bacilli (100)	Bacillales (100)	Paenibacillaceae (100)	Paenibacillus (94)	0	0	0	0	0	0	0	0	0	0	0	0	0	0	0	0	0	0	0	0	0	0	0	0	0	0	0	2	0	0	0	0	0	0	0	0	0	0	0	0	0
OTU 1413	Bacteria (100)	Actinobacteria (100)	Acidimicrobiia (97)	Acidimicrobiales (97)	Iamiaceae (63)	Iamia (63)	0	0	0	0	1	0	0	0	0	0	0	0	0	0	0	0	0	0	0	0	0	0	0	0	0	0	0	0	0	0	0	0	0	0	0	0	0	0	0	0	0
OTU 1414	Bacteria (100)	Cyanobacteria (100)	Chloroplast (96)	unclassified	unclassified	unclassified	0	0	0	0	0	0	0	0	0	0	0	0	0	0	0	0	0	0	0	0	0	0	0	0	0	0	0	0	0	0	1	0	0	0	0	0	0	0	0	2	0
OTU 1415	Bacteria (100)	Proteobacteria (100)	Deltaproteobacteria (100)	Myxococcales (100)	Polyangiaceae (100)	Sorangium (94)	0	0	0	0	0	0	0	0	0	0	0	0	0	0	0	0	0	0	0	0	0	0	0	0	0	0	0	0	0	0	0	0	0	0	0	0	0	0	1	0	0
OTU 1416	Bacteria (100)	Parcubacteria (85)	unclassified	unclassified	unclassified	unclassified	3	0	0	0	0	0	0	0	0	0	0	0	0	0	0	0	0	0	0	0	0	0	0	0	0	0	0	0	0	0	0	0	0	0	0	0	0	0	0	0	0
OTU 1417	Bacteria (100)	Deinococcus-Thermus (48)	Deinococci (48)	Deinococcales (48)	Deinococcaceae (47)	Deinobacterium (26)	0	0	0	0	0	0	0	0	0	0	0	0	0	0	0	0	0	0	0	0	0	0	0	0	0	0	0	0	0	0	0	0	0	0	0	0	0	0	0	0	0
OTU 1418	Bacteria (100)	Planctomycetes (100)	Planctomycetacia (100)	Planctomycetales (100)	Planctomycetaceae (100)	Planctomyces (99)	0	0	0	0	0	0	0	0	0	0	0	0	0	0	0	0	0	0	0	0	0	0	0	0	0	0	0	0	0	0	0	0	0	0	0	0	0	0	0	0	0
OTU 1419	Bacteria (93)	Parcubacteria (78)	unclassified	unclassified	unclassified	unclassified	3	0	0	0	0	0	0	0	0	0	0	0	0	0	0	0	0	0	0	0	0	0	0	0	0	0	0	0	0	0	0	0	0	0	0	0	0	0	0	0	0
OTU 1420	Bacteria (100)	Actinobacteria (100)	Actinobacteria (100)	Micrococcales (100)	Micrococcaceae (100)	Arthrobacter (100)	1	0	0	0	0	0	0	0	0	0	0	0	0	0	0	0	0	0	0	0	0	0	0	0	0	0	0	0	0	0	0	0	0	0	0	0	0	0	0	0	0
OTU 1421	Bacteria (100)	Proteobacteria (100)	Gammaproteobacteria (100)	Alteromonadales (100)	Shewanellaceae (100)	Shewanella (100)	0	0	0	0	0	0	0	0	0	0	0	0	0	0	0	0	0	0	0	0	0	0	0	0	2	0	0	0	0	0	0	0	0	2	0	0	0	0	0	0	0
OTU 1422	Bacteria (100)	Elusimicrobia (100)	Elusimicrobia (100)	Lineage IV (100)	unclassified	unclassified	0	0	0	0	0	0	0	0	0	0	0	0	0	0	0	0	0	0	0	0	0	0	5	0	0	0	0	0	0	0	0	0	1	0	0	0	0	0	0	0	0
OTU 1423	Bacteria (100)	Cyanobacteria (100)	Chloroplast (100)	unclassified	unclassified	unclassified	0	0	0	3	0	0	0	0	0	0	1	0	0	0	0	0	0	0	0	0	0	0	0	0	0	0	0	1	0	0	70	0	0	0	0	0	0	0	0	4	5
OTU 1424	Bacteria (100)	Actinobacteria (100)	Acidimicrobiia (100)	Acidimicrobiales (100)	Acidimicrobiaceae (100)	CL500-29 marine group (100)	0	0	0	0	0	0	0	0	0	0	0	0	0	0	0	0	0	0	0	0	0	0	1	0	0	0	0	0	0	0	0	0	0	0	0	0	0	0	0	0	0
OTU 1425	Bacteria (100)	Proteobacteria (96)	Deltaproteobacteria (95)	Oligoflexales (89)	Oligoflexaceae (89)	unclassified	0	0	1	0	0	0	0	0	0	0	0	0	0	0	0	0	0	0	0	0	0	0	0	0	0	0	0	0	0	0	0	0	0	0	0	0	0	0	0	0	0
OTU 1426	Bacteria (30)	Proteobacteria (12)	Elev-16S-509 (1)	unclassified	unclassified	unclassified	0	0	0	0	0	0	0	0	0	0	0	0	0	0	0	0	0	0	0	0	0	0	2	0	0	0	0	0	0	0	0	0	0	0	0	0	0	0	0	0	0
OTU 1427	Bacteria (100)	Cyanobacteria (100)	Chloroplast (96)	unclassified	unclassified	unclassified	0	0	0	0	0	0	0	0	0	0	0	0	0	0	0	0	0	0	0	0	0	0	0	0	0	0	0	0	0	0	0	0	0	0	0	0	0	0	0	0	0
OTU 1428	Bacteria (100)	Actinobacteria (100)	Actinobacteria (100)	Actinomycetales (98)	Actinomycetaceae (98)	Actinomyces (95)	0	0	0	0	0	0	0	0	0	0	0	0	0	0	2	0	0	0	0	0	0	0	0	0	0	0	0	0	0	0	0	0	0	0	0	0	0	0	0	0	0
OTU 1429	Bacteria (100)	Firmicutes (100)	Bacilli (100)	Bacillales (100)	Paenibacillaceae (99)	Ammoniibacillus (99)	0	0	0	0	0	0	0	0	0	0	0	0	0	0	0	0	0	0	0	0	0	0	0	0	0	0	0	0	0	0	0	2	1	0	0	0	0	0	0	0	0
OTU 1430	Bacteria (100)	Proteobacteria (100)	Alphaproteobacteria (100)	Rhodospirillales (100)	I-10 (61)	unclassified	0	0	0	0	0	0	0	0	0	0	0	0	0	0	0	0	0	0	0	0	0	0	0	0	0	0	0	0	0	0	0	0	0	0	0	0	0	0	0	0	0
OTU 1431	Bacteria (100)	Bacteroidetes (100)	Cytophagia (100)	Cytophagales (100)	Flammeovirgaceae (100)	Candidatus Cardinium (63)	0	0	0	0	0	0	0	0	0	0	0	0	0	0	0	0	0	0	0	0	0	0	0	0	0	1	0	0	0	1	0	0	0	0	0	0	0	0	0	0	0
OTU 1432	Bacteria (100)	Proteobacteria (100)	Alphaproteobacteria (100)	Rhodospirillales (100)	CCU22 (100)	unclassified	0	0	0	0	0	0	0	0	0	0	0	3	0	0	0	0	0	0	0	0	0	0	0	0	0	0	0	0	0	0	0	0	0	0	0	0	0	0	0	0	0
OTU 1433	Bacteria (100)	Planctomycetes (100)	Planctomycetacia (100)	Planctomycetales (100)	Planctomycetaceae (100)	Isosphaera (100)	0	0	0	0	0	0	0	0	0	0	0	0	0	0	0	0	0	0	0	0	0	0	0	0	0	0	1	0	0	0	0	0	0	0	0	0	0	0	0	0	0
OTU 1434	Bacteria (100)	Proteobacteria (100)	Gammaproteobacteria (100)	Pseudomonadales (100)	Moraxellaceae (100)	Acinetobacter (100)	0	0	0	0	0	1	0	1	0	0	0	0	0	1	0	0	0	0	0	0	0	0	0	0	0	0	0	0	2	1	0	0	0	0	0	0	0	0	0	0	1
OTU 1435	Bacteria (100)	Chlorobi (100)	Ignavibacteria (100)	Ignavibacteriales (100)	BSV26 (100)	unclassified	0	0	0	0	0	0	0	0	0	0	0	0	3	0	0	0	0	0	0	0	0	0	0	0	0	0	0	0	0	0	0	0	0	0	0	0	0	0	0	0	0
OTU 1436	Bacteria (100)	Chloroflexi (100)	Dehalococcoidia (100)	GIF3 (66)	unclassified	unclassified	0	0	0	0	0	0	0	0	0	0	0	0	0	0	0	0	0	0	0	0	0	0	0	0	0	0	0	0	0	0	0	0	0	0	0	0	0	0	0	0	0
OTU 1437	Bacteria (100)	Spirochaetae (100)	Spirochaetes (100)	Spirochaetales (100)	Leptospiraceae (100)	Turneriella (100)	0	0	0	0	0	1	0	0	0	0	0	0	4	0	0	0	0	0	1	0	0	0	0	0	0	0	0	0	0	0	0	0	1	0	0	0	0	0	0	0	0
OTU 1438	Bacteria (100)	Planctomycetes (100)	Planctomycetacia (100)	Planctomycetales (100)	Planctomycetaceae (100)	Pir4 lineage (80)	0	0	0	0	0	0	0	0	0	0	0	0	0	0	0	0	0	0	0	0	0	0	0	2	0	0	0	0	0	0	0	0	0	0	0	0	0	0	0	0	0
OTU 1439	Bacteria (100)	Firmicutes (100)	Bacilli (100)	Bacillales (100)	Paenibacillaceae (100)	Paenibacillus (100)	0	0	1	0	0	0	0	0	0	0	0	0	0	0	0	0	0	0	0	0	0	0	0	0	0	0	0	0	0	0	1	0	0	0	0	0	0	1	0	0	0
OTU 1440	Bacteria (100)	Planctomycetes (100)	Planctomycetacia (100)	Planctomycetales (100)	Planctomycetaceae (100)	Pirellula (96)	0	0	0	0	0	0	0	0	0	0	0	0	0	0	0	0	0	0	0	0	0	0	0	0	0	0	0	0	0	0	0	2	0	0	0	0	0	0	0	0	0
OTU 1441	Bacteria (100)	Proteobacteria (91)	Deltaproteobacteria (86)	GR-WP33-30 (49)	unclassified	unclassified	0	0	0	0	0	0	0	0	0	0	0	0	0	0	0	0	0	0	0	0	0	0	0	0	0	0	0	0	0	0	0	0	0	0	0	0	0	0	0	0	0
OTU 1442	Bacteria (84)	Proteobacteria (70)	Alphaproteobacteria (51)	Rickettsiales (51)	Mitochondria (51)	unclassified	0	0	0	0	0	0	0	0	0	0	0	0	0	0	0	0	0	0	0	0	0	0	0	0	0	0	0	0	0	0	0	0	0	0	0	0	0	0	0	0	0
OTU 1443	Bacteria (100)	Firmicutes (100)	Clostridia (100)	Clostridiales (100)	Clostridiaceae 1 (100)	Clostridium sensu stricto 13 (100)	0	0	0	0	0	0	0	0	0	0	0	0	0	0	0	0	0	0	1	0	0	0	0	0	0	0	0	0	0	0	0	0	0	0	0	0	0	0	0	0	0
OTU 1444	Bacteria (100)	Bacteroidetes (100)	Flavobacteriia (100)	Flavobacteriales (100)	Flavobacteriaceae (100)	Bergeyella (95)	0	0	0	0	0	0	0	0	0	0	0	0	0	0	0	0	0	0	0	0	0	0	0	0	0	0	0	0	0	1	0	1	0	0	0	0	0	0	0	0	0
OTU 1445	Bacteria (100)	Gracilibacteria (98)	unclassified	unclassified	unclassified	unclassified	0	0	0	0	0	0	0	0	0	0	0	0	0	0	0	0	0	0	0	0	0	0	5	0	0	0	0	0	0	0	0	0	0	0	0	0	0	0	0	0	0
OTU 1446	Bacteria (100)	Proteobacteria (100)	Alphaproteobacteria (100)	Rhizobiales (100)	Aurantimonadaceae (100)	Aureimonas (99)	1	0	0	0	0	0	0	0	0	0	0	0	0	0	0	0	0	0	0	0	0	1	0	0	0	1	0	0	0	0	0	0	0	0	0	0	0	0	0	0	0
OTU 1447	Bacteria (98)	Candidate division OP3 (88)	unclassified	unclassified	unclassified	unclassified	0	0	0	0	0	0	0	0	0	0	0	0	0	3	5	0	0	0	0	0	0	0	2	0	0	0	0	0	0	0	0	0	0	0	0	0	0	0	0	0	0
OTU 1448	Bacteria (100)	Proteobacteria (98)	Alphaproteobacteria (95)	Rickettsiales (49)	LWSR-14 (27)	unclassified	0	0	0	0	0	0	0	0	0	0	0	0	0	0	0	0	0	4	0	0	0	0	0	0	0	0	0	0	0	0	0	0	0	0	0	0	0	0	0	0	0
OTU 1449	Bacteria (100)	Proteobacteria (100)	Gammaproteobacteria (100)	Legionellales (100)	Legionellaceae (100)	Legionella (100)	0	0	0	0	0	0	0	0	0	0	0	0	0	4	0	0	0	0	0	0	0	0	0	0	0	1	0	0	0	0	0	0	0	0	0	0	0	0	0	0	0
OTU 1450	Bacteria (99)	Parcubacteria (97)	unclassified	unclassified	unclassified	unclassified	0	0	0	0	0	0	0	0	0	0	0	0	0	0	0	0	0	0	0	0	0	0	0	0	0	0	0	0	0	0	0	0	0	0	1	1	1	0	0	0	0
OTU 1451	Bacteria (100)	Proteobacteria (64)	Deltaproteobacteria (54)	Oligoflexales (35)	unclassified	unclassified	0	0	0	0	0	0	0	0	0	0	0	0	0	0	0	0	0	0	0	0	0	0	0	0	0	0	0	0	0	0	0	0	0	0	0	0	0	0	0	0	0
OTU 1452	Archaea (100)	Woesearchaeota (DHVEG-6) (100)	unclassified	unclassified	unclassified	unclassified	0	0	0	0	0	0	0	0	0	0	0	0	0	0	0	0	0	0	1	2	0	0	1	0	0	0	0	0	0	0	0	0	0	0	0	0	1	0	0	0	0
OTU 1453	Bacteria (100)	Acidobacteria (100)	Acidobacteria (100)	Subgroup 17 (100)	unclassified	unclassified	0	0	2	0	0	0	0	0	0	0	0	0	0	0	0	0	0	0	0	0	0	0	0	0	0	0	0	0	0	0	0	0	0	0	0	0	0	0	0	0	0
OTU 1454	Bacteria (99)	Planctomycetes (86)	vadinHA49 (83)	unclassified	unclassified	unclassified	0	0	0	0	0	0	0	0	0	0	0	0	0	0	0	0	0	0	1	0	0	0	0	0	0	0	0	0	0	0	0	0	1	0	0	0	0	0	0	0	0
OTU 1455	Bacteria (100)	Firmicutes (91)	Erysipelotrichia (81)	Erysipelotrichales (81)	Erysipelotrichaceae (81)	Erysipelotrichaceae UCG-004 (71)	0	0	0	0	0	0	0	0	0	0	0	0	0	0	0	2	0	0	0	0	0	0	0	0	0	0	0	0	0	0	1	0	0	1	0	0	0	0	0	0	0
OTU 1456	Bacteria (98)	Parcubacteria (89)	unclassified	unclassified	unclassified	unclassified	0	0	0	0	0	0	0	0	0	0	0	0	0	0	0	0	0	0	0	0	0	0	2	0	0	0	0	0	0	0	0	0	0	0	0	0	0	0	0	0	0
OTU 1457	Bacteria (100)	Actinobacteria (100)	Actinobacteria (100)	Micrococcales (100)	Dermabacteraceae (100)	Brachybacterium (100)	0	0	0	0	0	0	0	0	0	0	0	0	0	0	0	0	0	0	0	0	0	0	0	0	0	4	0	0	0	0	0	0	0	0	0	0	0	0	0	0	0
OTU 1458	Bacteria (100)	Acidobacteria (100)	Acidobacteria (100)	Subgroup 6 (100)	unclassified	unclassified	0	0	0	0	0	0	0	0	0	0	0	1	0	0	0	0	0	0	0	0	0	1	0	0	0	0	0	0	0	0	0	0	0	0	0	0	0	2	0	0	0
OTU 1459	Bacteria (100)	Lentisphaerae (40)	ML1228J-2 (24)	unclassified	unclassified	unclassified	0	0	0	0	0	0	0	0	0	0	1	0	0	1	2	0	0	0	0	1	0	0	0	0	0	0	0	0	0	0	0	0	0	0	0	0	0	0	0	0	0
OTU 1460	Bacteria (100)	Verrucomicrobia (63)	Verrucomicrobia Incertae Sedis (54)	Unknown Order (54)	Unknown Family (54)	Candidatus Methylacidiphilum (54)	0	0	0	0	0	0	0	0	0	0	0	0	0	0	3	0	0	0	0	0	0	0	0	0	0	0	0	0	0	0	0	0	0	0	0	0	0	0	0	0	0
OTU 1461	Bacteria (100)	Proteobacteria (93)	Gammaproteobacteria (91)	NKB5 (27)	unclassified	unclassified	0	0	0	0	0	0	0	0	0	0	0	0	0	0	0	0	0	1	0	0	0	0	4	0	0	0	0	0	0	0	0	0	0	0	0	1	0	0	0	0	0
OTU 1462	Bacteria (100)	Bacteroidetes (100)	Flavobacteriia (100)	Flavobacteriales (100)	Flavobacteriaceae (100)	Flavobacterium (100)	0	0	0	0	0	0	0	0	0	0	0	0	0	0	0	3	0	0	0	0	0	0	0	0	0	0	0	0	0	0	0	0	0	0	0	0	0	0	0	0	0
OTU 1463	Bacteria (98)	Proteobacteria (93)	Gammaproteobacteria (91)	Legionellales (81)	Coxiellaceae (81)	Aquicella (81)	0	0	0	0	0	0	0	0	0	0	0	0	0	3	0	0	0	0	0	0	0	0	0	0	0	0	0	0	0	0	0	0	0	0	0	0	0	0	0	0	0
OTU 1464	Bacteria (100)	Planctomycetes (100)	Planctomycetacia (96)	Planctomycetales (96)	Planctomycetaceae (96)	unclassified	0	0	0	0	0	0	0	0	0	0	0	0	0	3	0	0	0	0	0	0	0	0	0	0	0	0	0	0	0	0	0	0	0	0	0	0	0	0	0	0	0
OTU 1465	Bacteria (100)	Planctomycetes (92)	Planctomycetacia (85)	Planctomycetales (85)	Planctomycetaceae (85)	Gemmata (32)	0	1	0	0	0	0	0	0	0	0	1	0	0	0	0	0	0	0	0	0	0	0	0	0	0	0	0	0	0	0	0	0	0	0	2	0	0	0	0	0	0
OTU 1466	Archaea (100)	Thaumarchaeota (100)	South African Gold Mine Gp 1 (SAGMCG-1) (100)	unclassified	unclassified	unclassified	0	0	0	0	0	0	0	0	0	0	0	0	0	5	0	0	0	0	0	0	0	0	0	0	0	0	0	0	0	0	0	0	0	0	0	0	0	0	0	0	0
OTU 1467	Bacteria (95)	Parcubacteria (83)	unclassified	unclassified	unclassified	unclassified	0	0	0	0	0	0	0	0	0	0	0	0	0	1	3	0	0	0	0	0	0	0	0	0	0	0	0	0	0	0	0	0	0	0	0	0	0	0	0	0	0
OTU 1468	Bacteria (100)	Proteobacteria (100)	Betaproteobacteria (100)	Rhodocyclales (100)	Rhodocyclaceae (100)	Sulfuritalea (100)	0	0	0	0	0	0	1	0	0	0	0	0	4	0	0	0	0	0	0	0	0	2	0	0	0	0	0	0	0	0	0	0	1	1	0	0	4	6	0	0	0
OTU 1469	Bacteria (100)	Proteobacteria (81)	Deltaproteobacteria (80)	Desulfurellales (68)	Desulfurellaceae (68)	unclassified	0	0	0	0	0	0	0	0	0	0	0	0	0	0	0	0	0	0	0	0	0	2	0	0	0	0	0	0	0	0	0	0	0	0	0	0	0	0	0	0	0
OTU 1470	Bacteria (100)	Planctomycetes (98)	OM190 (96)	unclassified	unclassified	unclassified	0	0	0	0	0	0	0	0	0	0	0	1	0	0	0	0	0	0	0	0	0	0	1	0	0	0	0	0	0	0	0	0	0	0	0	0	0	0	0	0	0
OTU 1471	Bacteria (97)	Proteobacteria (70)	Alphaproteobacteria (38)	DB1-14 (23)	unclassified	unclassified	0	0	0	0	0	0	0	0	0	0	0	0	0	0	0	0	0	0	0	0	0	0	0	0	0	0	0	0	0	0	0	0	4	0	0	1	0	0	0	0	0
OTU 1472	Bacteria (100)	Gemmatimonadetes (100)	Gemmatimonadetes (100)	Gemmatimonadales (100)	Gemmatimonadaceae (100)	Gemmatimonas (100)	0	0	0	0	0	0	0	0	0	0	0	0	0	0	0	0	0	0	0	0	0	0	0	0	0	0	0	0	0	0	0	1	0	0	0	0	0	0	0	2	0
OTU 1473	Bacteria (100)	Proteobacteria (100)	Deltaproteobacteria (100)	Sh765B-TzT-29 (100)	unclassified	unclassified	0	0	0	0	0	0	0	0	0	0	0	0	0	0	0	0	0	0	1	0	0	0	0	0	0	0	0	0	0	0	0	0	1	0	0	0	0	0	0	0	0
OTU 1474	Bacteria (100)	Actinobacteria (100)	Thermoleophilia (100)	Gaiellales (100)	Gaiellaceae (58)	Gaiella (58)	0	0	0	0	0	0	0	0	0	0	0	0	0	0	0	0	0	0	0	0	0	0	2	0	0	0	0	0	0	0	0	0	0	0	0	0	0	0	0	0	0
OTU 1475	Bacteria (99)	Planctomycetes (95)	Planctomycetacia (95)	Planctomycetales (95)	Planctomycetaceae (95)	Gemmata (62)	0	0	0	0	0	0	0	0	0	0	0	0	0	0	0	0	0	0	0	0	0	0	0	0	0	0	0	0	0	0	0	0	0	0	0	0	0	0	0	0	0
OTU 1476	Bacteria (100)	Proteobacteria (95)	Gammaproteobacteria (79)	BD72BR169 (30)	unclassified	unclassified	0	0	0	0	0	0	0	0	0	0	0	0	0	0	0	0	0	0	0	0	0	0	2	0	0	0	0	0	0	0	0	0	0	0	0	0	0	0	0	0	0
OTU 1477	Archaea (100)	Thaumarchaeota (100)	South African Gold Mine Gp 1 (SAGMCG-1) (100)	unclassified	unclassified	unclassified	0	0	0	0	0	0	0	0	0	0	0	0	0	1	2	0	0	0	0	0	0	4	0	0	0	0	0	0	0	0	0	0	0	0	0	0	0	0	0	0	0
OTU 1478	Archaea (53)	Woesearchaeota (DHVEG-6) (34)	unclassified	unclassified	unclassified	unclassified	0	0	0	0	0	0	0	0	0	0	0	0	0	0	0	0	0	0	0	0	0	0	1	0	0	0	0	0	0	0	0	0	0	0	0	0	0	1	0	0	0
OTU 1479	Archaea (49)	Euryarchaeota (23)	Methanomicrobia (11)	Methanomicrobiales (11)	SMS-sludge-7 (7)	unclassified	0	0	0	0	0	0	0	0	0	0	0	0	0	0	0	0	0	0	0	0	0	0	2	0	0	0	0	0	0	0	0	0	0	0	0	0	0	0	0	0	0
OTU 1480	Bacteria (100)	Actinobacteria (100)	Thermoleophilia (100)	Gaiellales (100)	Gaiellaceae (58)	Gaiella (58)	0	0	0	0	0	0	0	0	0	0	0	1	0	0	0	0	0	0	0	0	0	0	0	0	0	0	0	0	0	0	0	0	0	0	0	0	0	0	0	2	0
OTU 1481	Bacteria (100)	Proteobacteria (100)	Betaproteobacteria (100)	B1-7BS (99)	unclassified	unclassified	0	0	0	0	1	0	0	0	0	0	0	0	0	0	0	0	0	0	0	0	0	0	0	0	0	0	0	0	0	0	0	0	0	0	0	0	0	0	0	0	0
OTU 1482	Bacteria (100)	Proteobacteria (68)	Gammaproteobacteria (62)	Oceanospirillales (3)	Halomonadaceae (3)	Halotalea (2)	0	0	0	0	0	0	0	0	0	0	0	0	0	0	0	0	0	0	0	0	0	0	0	0	0	0	0	0	0	0	0	0	0	0	0	0	0	0	0	0	0
OTU 1483	Bacteria (99)	Actinobacteria (20)	Actinobacteria (19)	Elev-16S-976 (1)	unclassified	unclassified	0	0	0	0	0	0	0	0	0	0	0	0	0	0	0	0	0	0	0	0	0	0	0	2	0	0	0	0	0	0	0	0	0	0	0	0	0	0	0	0	0
OTU 1484	Bacteria (100)	Proteobacteria (100)	Alphaproteobacteria (100)	Rickettsiales (100)	Holosporaceae (100)	unclassified	0	0	0	0	1	0	0	0	1	0	0	0	0	0	0	0	0	1	0	0	0	1	0	0	0	0	0	0	0	0	0	0	0	1	0	1	0	0	0	0	0
OTU 1485	Bacteria (100)	Proteobacteria (100)	Deltaproteobacteria (100)	Syntrophobacterales (100)	Syntrophaceae (100)	Desulfobacca (100)	0	0	0	6	0	0	0	0	0	1	0	1	0	0	0	0	0	0	0	0	0	0	0	0	0	0	0	0	0	0	0	0	0	0	0	0	0	0	0	2	0
OTU 1486	Bacteria (98)	Candidate division OP3 (45)	unclassified	unclassified	unclassified	unclassified	0	0	0	0	0	0	0	0	0	0	0	0	0	0	0	0	0	0	0	0	0	0	2	0	0	0	0	0	0	0	0	0	0	0	0	0	0	0	0	0	0
OTU 1487	Bacteria (100)	Proteobacteria (100)	Alphaproteobacteria (99)	Rhodospirillales (87)	Rhodospirillaceae (64)	Defluviicoccus (38)	0	0	0	0	0	0	0	0	0	0	0	0	0	0	0	0	0	0	0	0	0	0	2	0	0	0	0	0	0	0	0	0	0	0	0	0	0	0	0	0	0
OTU 1488	Bacteria (100)	Proteobacteria (99)	Alphaproteobacteria (99)	Rhizobiales (89)	Hyphomicrobiaceae (83)	Pedomicrobium (74)	0	0	0	0	0	0	0	0	0	0	0	0	0	0	0	0	0	0	0	0	0	0	4	0	0	0	0	0	0	0	0	0	0	0	0	0	0	0	0	0	0
OTU 1489	Bacteria (100)	Planctomycetes (98)	OM190 (95)	unclassified	unclassified	unclassified	0	0	0	0	0	0	0	0	0	0	0	0	0	0	0	0	0	0	0	0	0	0	0	0	0	0	0	0	0	0	0	0	2	0	0	0	0	0	0	0	0
OTU 1490	Bacteria (100)	Proteobacteria (100)	Gammaproteobacteria (100)	PYR10d3 (100)	unclassified	unclassified	0	0	0	0	0	0	0	0	0	0	0	3	0	0	0	0	0	0	0	0	0	0	0	0	0	0	0	0	0	0	0	0	1	0	0	0	0	0	0	0	0
OTU 1491	Bacteria (100)	Bacteroidetes (100)	Flavobacteriia (100)	Flavobacteriales (100)	Flavobacteriaceae (100)	Flavobacterium (100)	0	0	0	0	0	0	0	0	0	0	0	0	0	0	0	0	0	0	0	0	0	0	0	0	3	0	0	0	0	0	0	0	0	0	0	0	0	0	0	0	0
OTU 1492	Bacteria (100)	Proteobacteria (100)	Deltaproteobacteria (100)	Myxococcales (99)	Polyangiaceae (98)	Sorangium (98)	0	0	0	0	0	1	0	0	0	0	0	0	0	0	0	0	0	0	0	0	0	0	0	0	0	0	0	0	0	0	0	0	0	0	0	0	0	0	0	0	0
OTU 1493	Bacteria (98)	Omnitrophica (40)	Omnitrophica Incertae Sedis (39)	Unknown Order (39)	Unknown Family (39)	Candidatus Omnitrophus (39)	0	0	0	0	0	0	0	0	0	0	0	0	2	0	0	0	0	0	0	0	0	0	0	0	0	0	0	0	0	0	0	0	0	0	0	0	0	0	0	0	0
OTU 1494	Bacteria (99)	Proteobacteria (93)	Deltaproteobacteria (93)	Bdellovibrionales (93)	Bacteriovoracaceae (93)	Peredibacter (93)	0	0	0	0	0	0	0	0	0	0	0	0	0	0	0	0	0	0	0	0	0	0	0	0	0	0	0	0	0	0	0	0	0	0	0	0	0	0	0	0	2
OTU 1495	Archaea (97)	Parvarchaeota (82)	Parvarchaeota Incertae Sedis (82)	Unknown Order (82)	Unknown Family (82)	Candidatus Micrarchaeum (82)	0	0	0	1	0	0	0	0	0	0	0	0	0	0	0	0	0	0	0	0	0	0	0	0	0	0	0	0	0	0	0	0	0	0	0	0	0	0	0	0	0
OTU 1496	Bacteria (99)	Planctomycetes (79)	Planctomycetacia (78)	Planctomycetales (77)	Planctomycetaceae (77)	Gemmata (59)	0	0	0	0	0	0	0	0	0	0	0	0	0	0	0	0	0	0	0	0	0	0	0	0	0	0	0	0	0	0	0	0	0	0	0	2	0	0	0	0	0
OTU 1497	Bacteria (100)	Proteobacteria (100)	Alphaproteobacteria (100)	Sphingomonadales (100)	Sphingomonadaceae (100)	Zymomonas (100)	0	0	0	0	1	0	0	0	0	0	0	0	0	0	0	0	0	0	0	0	0	0	0	0	0	0	0	0	0	0	0	0	0	0	0	0	0	0	0	0	3
OTU 1498	Bacteria (100)	Proteobacteria (100)	Deltaproteobacteria (100)	Myxococcales (100)	Cystobacteraceae (68)	Hyalangium (26)	0	0	0	0	0	0	0	0	0	0	0	0	2	0	0	0	0	0	0	0	0	0	0	0	0	0	0	0	0	0	0	0	0	0	0	0	0	0	0	0	0
OTU 1499	Bacteria (95)	Proteobacteria (40)	Deltaproteobacteria (11)	Desulfovibrionales (8)	Desulfohalobiaceae (8)	Desulfothermus (8)	0	0	0	0	0	0	0	0	0	0	0	0	3	0	2	0	0	0	0	0	0	0	0	0	0	0	0	0	0	0	0	0	0	0	0	0	0	0	0	0	0
OTU 1500	Bacteria (100)	Candidate division OP3 (99)	unclassified	unclassified	unclassified	unclassified	0	0	0	0	0	0	0	0	0	0	0	0	0	0	0	0	0	0	0	0	0	0	0	0	0	0	0	0	0	0	0	0	0	0	0	0	0	0	0	0	2
OTU 1501	Bacteria (100)	Proteobacteria (100)	Alphaproteobacteria (100)	Rickettsiales (100)	AKIW1012 (100)	unclassified	0	0	0	0	0	0	0	0	0	0	0	0	0	0	0	0	0	0	0	0	0	0	0	0	0	0	0	0	0	0	0	0	0	0	0	0	0	0	0	0	0
OTU 1502	Bacteria (100)	Firmicutes (100)	Clostridia (100)	Clostridiales (100)	Ruminococcaceae (100)	Faecalibacterium (100)	0	0	0	0	0	0	0	0	0	0	0	0	0	0	0	0	0	0	0	0	0	0	0	0	0	3	0	0	0	0	0	0	0	0	0	0	0	0	0	0	0
OTU 1503	Bacteria (100)	Bacteroidetes (98)	Cytophagia (88)	Cytophagales (85)	Cytophagaceae (68)	Cytophaga (28)	0	0	0	0	0	0	0	0	0	0	0	0	0	0	0	0	0	0	1	0	0	0	0	0	0	0	0	0	0	0	0	0	2	0	0	0	0	0	0	0	0
OTU 1504	Archaea (98)	Woesearchaeota (DHVEG-6) (94)	unclassified	unclassified	unclassified	unclassified	0	0	0	0	0	0	0	0	0	0	0	0	0	0	0	0	0	0	0	0	0	0	0	0	0	0	0	0	0	0	0	0	0	0	0	0	0	0	0	0	3
OTU 1505	Bacteria (100)	Planctomycetes (100)	Pla4 lineage (100)	unclassified	unclassified	unclassified	0	0	0	0	1	0	0	0	0	0	0	1	0	0	0	0	0	0	1	1	0	0	0	0	0	0	0	0	0	0	0	0	1	0	0	0	0	0	0	0	0
OTU 1506	Bacteria (100)	Planctomycetes (97)	Phycisphaerae (96)	Phycisphaerales (92)	Phycisphaeraceae (92)	I-8 (47)	0	0	0	0	0	0	0	0	0	0	0	0	0	0	0	0	0	0	0	0	0	0	0	0	0	0	0	0	0	0	0	0	2	0	0	0	0	0	0	0	0
OTU 1507	Bacteria (100)	Planctomycetes (100)	Planctomycetacia (100)	Planctomycetales (100)	Planctomycetaceae (100)	Pirellula (97)	0	0	0	0	0	0	0	0	0	0	0	0	0	0	0	0	0	0	0	0	0	0	0	0	0	0	0	0	0	0	0	0	0	0	3	0	0	0	0	0	0
OTU 1508	Bacteria (87)	Microgenomates (42)	unclassified	unclassified	unclassified	unclassified	0	0	0	0	0	0	0	0	0	0	0	0	0	0	0	0	0	0	0	0	0	0	0	0	0	0	0	0	0	0	0	0	0	0	0	0	0	0	0	0	0
OTU 1509	Bacteria (100)	Proteobacteria (99)	Gammaproteobacteria (99)	Xanthomonadales (78)	Solimonadaceae (31)	unclassified	0	0	0	0	0	0	0	0	0	0	0	0	0	0	0	0	0	0	0	0	0	0	0	0	0	0	0	0	0	0	0	0	0	0	0	0	0	0	0	0	0
OTU 1510	Bacteria (100)	Planctomycetes (100)	Planctomycetacia (100)	Planctomycetales (100)	Planctomycetaceae (100)	Singulisphaera (78)	0	0	0	0	0	0	0	0	0	0	0	1	0	0	0	0	0	0	0	0	0	0	0	0	0	0	0	0	0	0	0	0	0	0	0	0	0	0	1	0	0
OTU 1511	Bacteria (100)	Proteobacteria (100)	Gammaproteobacteria (99)	Legionellales (99)	Legionellaceae (98)	Legionella (98)	0	0	0	0	0	0	0	0	0	0	0	0	0	3	2	0	0	0	0	0	0	0	0	0	0	0	0	0	0	0	0	0	0	0	0	0	0	0	0	0	0
OTU 1512	Bacteria (99)	Planctomycetes (87)	Planctomycetacia (74)	Planctomycetales (73)	Planctomycetaceae (73)	Planctopirus (35)	0	0	0	0	0	0	0	0	0	0	0	0	0	0	0	0	0	0	0	0	0	0	0	0	0	0	0	0	0	0	0	0	1	0	2	0	0	0	0	0	0
OTU 1513	Bacteria (100)	Parcubacteria (91)	unclassified	unclassified	unclassified	unclassified	0	0	0	0	0	0	0	0	0	0	0	0	0	0	3	0	0	0	0	0	0	0	0	0	0	0	0	0	0	0	0	0	0	0	0	0	0	0	0	0	0
OTU 1514	Bacteria (100)	Proteobacteria (89)	Alphaproteobacteria (84)	DB1-14 (72)	unclassified	unclassified	0	0	0	0	0	0	0	0	0	0	0	0	0	0	0	0	0	0	0	0	0	0	0	0	0	0	0	0	0	0	0	0	0	0	0	2	0	0	0	0	0
OTU 1515	Bacteria (100)	Firmicutes (100)	Clostridia (100)	Clostridiales (100)	Lachnospiraceae (100)	Mobilitalea (92)	0	0	0	0	0	0	0	0	0	0	0	0	0	0	0	0	0	0	0	1	0	0	0	0	1	0	0	0	0	0	0	0	1	0	0	0	0	0	0	0	0
OTU 1516	Bacteria (100)	Omnitrophica (100)	NPL-UPA2 (99)	unclassified	unclassified	unclassified	0	0	1	0	0	0	0	0	0	0	0	0	0	0	0	0	0	0	1	0	0	0	0	0	0	0	0	0	0	0	0	0	2	0	0	0	0	0	0	0	0
OTU 1517	Bacteria (100)	Proteobacteria (98)	Deltaproteobacteria (56)	Myxococcales (49)	P3OB-42 (42)	unclassified	0	1	0	0	0	0	0	0	0	0	0	1	0	0	0	0	0	0	1	0	0	0	0	0	0	0	0	0	0	0	0	0	0	0	0	0	0	0	0	0	0
OTU 1518	Bacteria (100)	Chlamydiae (100)	Chlamydiae (100)	Chlamydiales (100)	Parachlamydiaceae (100)	Candidatus Protochlamydia (98)	0	1	3	0	0	0	0	0	0	0	0	0	0	0	0	0	0	0	0	0	0	0	0	0	0	0	0	0	0	0	0	0	0	0	0	0	0	0	0	0	0
OTU 1519	Bacteria (100)	Firmicutes (100)	Bacilli (100)	C178B (98)	unclassified	unclassified	0	0	0	0	0	0	0	0	0	0	0	0	0	0	0	0	0	0	0	0	0	0	0	0	0	0	0	0	0	0	0	2	0	0	0	0	0	0	0	0	0
OTU 1520	Bacteria (100)	Planctomycetes (100)	Planctomycetacia (100)	Planctomycetales (100)	Planctomycetaceae (100)	Planctomyces (98)	0	0	0	0	0	0	0	3	0	0	0	0	0	0	0	0	0	0	0	0	0	0	0	0	0	0	0	0	0	0	0	0	0	0	5	4	0	0	0	0	0
OTU 1521	Bacteria (99)	Bacteroidetes (91)	Sphingobacteriia (69)	Sphingobacteriales (69)	S15-21 (7)	unclassified	0	0	0	0	0	0	0	0	0	0	0	0	0	0	0	0	0	0	0	0	0	0	0	0	1	0	0	0	0	0	0	0	0	1	0	0	0	0	0	0	0
OTU 1522	Bacteria (100)	Candidate division OP3 (97)	unclassified	unclassified	unclassified	unclassified	0	0	0	0	0	0	0	0	0	0	0	0	0	0	0	0	0	0	2	0	0	0	0	0	0	0	0	0	0	0	0	0	0	0	0	0	0	0	0	0	0
OTU 1523	Bacteria (93)	Proteobacteria (75)	Gammaproteobacteria (28)	Thiotrichales (24)	Thiotrichaceae (24)	Thioploca (16)	0	0	0	0	0	0	0	0	0	0	0	0	0	0	0	0	0	0	0	0	0	0	0	0	0	0	0	0	0	0	0	1	0	0	1	0	0	0	0	0	0
OTU 1524	Bacteria (100)	Firmicutes (100)	Bacilli (100)	Bacillales (100)	Paenibacillaceae (98)	Aneurinibacillus (98)	0	0	0	0	0	0	0	0	0	0	0	0	0	0	0	0	0	0	1	0	0	0	0	0	0	0	0	0	0	0	0	1	0	0	0	0	0	0	0	0	0
OTU 1525	Bacteria (100)	Planctomycetes (100)	Planctomycetacia (100)	Planctomycetales (100)	Planctomycetaceae (100)	Pirellula (45)	0	0	0	0	0	0	0	0	0	0	0	0	0	0	0	0	0	0	0	0	0	0	0	0	0	0	0	0	0	0	0	0	0	0	2	0	0	0	0	0	0
OTU 1526	Bacteria (100)	Actinobacteria (100)	Actinobacteria (100)	Pseudonocardiales (98)	Pseudonocardiaceae (98)	Pseudonocardia (83)	0	0	0	1	1	0	0	0	0	0	0	0	0	0	0	0	0	0	2	1	0	0	0	0	1	0	0	0	0	0	0	0	0	0	0	0	0	0	0	0	0
OTU 1527	Bacteria (100)	Planctomycetes (99)	Phycisphaerae (98)	Phycisphaerales (98)	Phycisphaeraceae (98)	SM1A02 (97)	0	0	0	0	0	0	0	0	0	0	0	2	0	0	0	0	0	0	1	0	0	0	0	0	0	0	0	0	0	0	0	0	0	0	0	0	0	0	0	0	0
OTU 1528	Bacteria (97)	Planctomycetes (73)	Planctomycetacia (50)	Planctomycetales (50)	Planctomycetaceae (50)	Gemmata (23)	0	0	0	0	0	0	0	2	0	0	0	0	0	0	0	0	0	0	0	0	0	0	0	0	0	0	0	0	0	0	0	0	0	0	0	0	0	0	0	0	0
OTU 1529	Archaea (77)	Woesearchaeota (DHVEG-6) (74)	unclassified	unclassified	unclassified	unclassified	0	0	0	0	0	0	0	0	0	0	0	0	0	0	0	0	0	0	1	1	0	0	0	0	0	0	0	0	0	0	0	0	0	0	0	0	0	0	0	0	0
OTU 1530	Bacteria (100)	Proteobacteria (100)	Betaproteobacteria (100)	Burkholderiales (89)	Comamonadaceae (87)	BAL58 marine group (52)	0	0	0	0	0	0	0	0	0	0	0	0	0	0	0	0	0	0	0	0	0	0	0	0	0	0	0	0	0	0	0	0	0	0	0	0	0	0	0	0	0
OTU 1531	Bacteria (100)	Bacteroidetes (100)	Sphingobacteriia (100)	Sphingobacteriales (100)	env.OPS 17 (99)	unclassified	0	0	0	0	1	0	0	0	0	0	0	0	0	0	0	0	0	0	0	0	0	0	0	0	0	0	0	0	0	0	0	0	0	0	0	0	0	0	0	0	0
OTU 1532	Bacteria (100)	Proteobacteria (100)	Alphaproteobacteria (99)	Rhodospirillales (99)	MNC12 (79)	unclassified	0	0	0	0	0	0	0	0	0	0	0	2	0	0	0	0	0	0	0	0	0	0	0	0	0	0	0	0	0	0	0	0	0	0	0	0	0	0	0	0	0
OTU 1533	Bacteria (98)	Candidate division OP3 (87)	unclassified	unclassified	unclassified	unclassified	0	0	0	0	0	0	0	0	0	0	0	0	2	0	0	0	0	0	0	0	0	0	0	0	0	0	0	0	0	0	0	0	0	0	0	0	0	0	0	0	0
OTU 1534	Archaea (86)	Woesearchaeota (DHVEG-6) (56)	unclassified	unclassified	unclassified	unclassified	0	0	0	0	0	0	0	0	0	0	0	0	0	0	0	0	0	0	1	1	0	0	0	0	0	0	0	0	0	0	0	0	0	0	0	0	0	0	0	0	0
OTU 1535	Bacteria (100)	Gemmatimonadetes (100)	Gemmatimonadetes (100)	Gemmatimonadales (100)	Gemmatimonadaceae (100)	Gemmatimonas (75)	0	0	0	0	0	0	0	0	0	0	4	0	0	0	0	0	0	0	0	0	0	0	0	0	0	0	0	1	0	0	0	0	0	0	0	0	0	0	0	0	0
OTU 1536	Bacteria (100)	Proteobacteria (100)	Deltaproteobacteria (100)	Bdellovibrionales (99)	Bdellovibrionaceae (99)	Bdellovibrio (99)	0	0	0	0	0	0	0	0	0	0	0	0	0	0	0	0	0	0	0	0	0	0	0	0	0	0	0	0	0	0	0	0	4	0	0	0	0	0	0	0	0
OTU 1537	Bacteria (99)	Proteobacteria (91)	Gammaproteobacteria (88)	NKB5 (69)	unclassified	unclassified	0	0	0	0	0	0	0	0	0	0	0	0	0	0	0	0	0	0	0	0	0	0	0	0	0	0	0	0	0	0	0	0	0	0	0	0	0	0	0	0	0
OTU 1538	Archaea (64)	Woesearchaeota (DHVEG-6) (32)	unclassified	unclassified	unclassified	unclassified	0	0	0	0	0	0	0	0	0	0	0	0	0	0	0	0	0	0	1	1	0	0	0	0	0	0	0	0	0	0	0	0	0	0	0	0	0	0	0	0	0
OTU 1539	Bacteria (97)	Proteobacteria (82)	Deltaproteobacteria (79)	Bdellovibrionales (74)	Bdellovibrionaceae (74)	Bdellovibrio (74)	0	0	0	0	0	0	0	0	0	0	0	0	0	0	0	0	0	0	0	0	0	0	0	0	0	0	0	0	0	0	0	0	0	0	0	0	0	0	3	0	0
OTU 1540	Bacteria (100)	Proteobacteria (100)	Gammaproteobacteria (100)	Xanthomonadales (100)	Xanthomonadaceae (100)	Silanimonas (100)	0	0	0	0	0	0	0	0	0	0	0	0	2	0	0	0	0	0	0	0	0	0	0	0	0	0	0	0	0	0	0	0	0	0	0	0	0	0	0	0	0
OTU 1541	Bacteria (100)	Proteobacteria (100)	Deltaproteobacteria (100)	Bdellovibrionales (100)	Bdellovibrionaceae (100)	Bdellovibrio (100)	0	2	0	0	1	4	0	0	0	0	0	3	0	0	0	0	0	0	0	0	0	0	0	0	0	0	0	0	0	0	0	0	0	0	0	0	0	1	3	0	0
OTU 1542	Bacteria (100)	Actinobacteria (100)	Actinobacteria (100)	Pseudonocardiales (100)	Pseudonocardiaceae (100)	Saccharopolyspora (94)	0	0	0	0	0	0	0	0	0	0	0	0	0	0	0	0	0	0	2	0	0	0	0	0	0	0	0	0	0	0	0	0	0	0	0	0	0	0	0	0	0
OTU 1543	Bacteria (100)	Actinobacteria (100)	Coriobacteriia (100)	Coriobacteriales (100)	Coriobacteriaceae (100)	Slackia (100)	0	0	0	0	0	0	0	0	0	0	0	0	0	0	0	0	3	0	0	0	0	0	0	0	0	0	0	0	0	0	0	0	0	0	0	0	0	0	0	0	0
OTU 1544	Bacteria (100)	Actinobacteria (97)	Acidimicrobiia (72)	Acidimicrobiales (72)	Iamiaceae (45)	Iamia (45)	0	0	0	0	0	0	0	0	0	0	0	0	0	0	0	0	0	0	0	0	0	0	0	0	0	0	0	0	0	0	0	0	0	0	0	0	0	0	0	0	0
OTU 1545	Bacteria (100)	Proteobacteria (96)	Gammaproteobacteria (96)	NKB5 (67)	unclassified	unclassified	0	0	0	0	0	2	0	0	0	0	0	0	0	0	0	0	0	0	0	0	0	0	0	0	0	0	0	0	0	0	0	0	0	0	0	0	0	0	0	0	0
OTU 1546	Bacteria (100)	Planctomycetes (67)	Planctomycetacia (61)	Planctomycetales (61)	Planctomycetaceae (61)	Pir2 lineage (26)	0	0	0	0	0	0	0	0	0	0	0	3	0	0	0	0	0	0	0	0	0	0	0	0	0	0	0	0	0	0	0	0	0	0	0	0	0	0	0	0	0
OTU 1547	Bacteria (99)	Nitrospirae (94)	Nitrospira (94)	Nitrospirales (94)	Nitrospiraceae (94)	Nitrospira (94)	0	0	0	0	0	0	0	0	0	0	0	0	5	1	0	0	0	0	0	0	0	0	0	0	0	0	0	0	0	0	0	0	0	0	0	0	0	0	0	0	0
OTU 1548	Bacteria (100)	Firmicutes (100)	Bacilli (100)	Bacillales (100)	Paenibacillaceae (100)	Thermobacillus (100)	0	0	0	0	0	0	0	0	0	0	0	0	0	0	0	0	0	0	2	0	0	0	0	0	0	0	0	0	0	0	0	1	0	0	0	0	0	0	0	0	0
OTU 1549	Bacteria (99)	Candidate division OP3 (75)	unclassified	unclassified	unclassified	unclassified	0	0	0	0	0	0	0	0	0	0	0	0	3	0	2	0	0	0	0	0	0	0	0	0	0	0	0	0	0	0	0	0	0	0	0	0	0	0	0	0	0
OTU 1550	Bacteria (100)	Proteobacteria (85)	Alphaproteobacteria (62)	Rickettsiales (52)	Rickettsiales Incertae Sedis (43)	Candidatus Captivus (43)	0	0	0	0	0	0	0	0	0	0	1	0	0	0	0	0	0	0	0	0	0	0	0	0	0	0	0	0	0	0	0	0	0	0	0	0	0	0	1	0	0
OTU 1551	Bacteria (100)	Proteobacteria (100)	Gammaproteobacteria (100)	NKB5 (61)	unclassified	unclassified	0	0	0	0	0	0	0	0	0	0	0	0	2	0	0	0	0	0	0	0	0	0	0	0	0	0	0	0	0	0	0	0	0	0	0	0	0	0	0	0	0
OTU 1552	Bacteria (100)	Gemmatimonadetes (100)	Gemmatimonadetes (100)	Gemmatimonadales (100)	Gemmatimonadaceae (100)	unclassified	0	0	0	0	0	0	0	0	0	0	0	0	0	0	0	0	0	0	0	0	0	0	0	0	0	0	0	0	0	0	0	0	0	0	0	0	0	0	0	0	0
OTU 1553	Bacteria (99)	Candidate division OP3 (85)	unclassified	unclassified	unclassified	unclassified	1	0	0	0	0	0	0	0	0	0	0	0	0	0	0	0	0	0	0	0	0	0	0	0	0	0	0	0	0	0	0	0	0	0	0	0	0	0	0	0	0
OTU 1554	Bacteria (100)	Proteobacteria (86)	Gammaproteobacteria (70)	Oceanospirillales (34)	Oceanospirillales Incertae Sedis (11)	Candidatus Ruthia (11)	0	0	0	0	1	1	0	0	0	0	0	0	0	0	0	0	0	0	0	0	0	0	0	0	0	0	0	0	0	0	0	0	0	0	0	0	0	0	0	0	0
OTU 1555	Bacteria (100)	Proteobacteria (99)	Alphaproteobacteria (99)	DB1-14 (92)	unclassified	unclassified	0	0	0	0	0	0	0	0	0	0	0	2	0	0	0	0	0	0	0	0	0	0	0	0	0	0	0	0	0	0	0	0	0	0	0	0	0	0	0	0	0
OTU 1556	Bacteria (100)	Actinobacteria (100)	Actinobacteria (100)	Actinomycetales (100)	Actinomycetaceae (100)	Varibaculum (100)	2	0	0	0	0	0	0	0	0	0	1	0	0	0	0	0	0	0	0	0	0	0	0	0	0	1	0	0	0	0	0	0	0	0	0	0	0	0	0	0	0
OTU 1557	Bacteria (98)	Chloroflexi (85)	Thermomicrobia (47)	JG30-KF-CM45 (39)	unclassified	unclassified	0	0	0	0	0	0	0	0	0	0	0	0	0	0	0	0	0	0	0	0	0	0	0	0	0	2	0	0	0	0	0	0	0	0	0	0	0	0	0	0	0
OTU 1558	Bacteria (99)	Proteobacteria (88)	Deltaproteobacteria (81)	GR-WP33-30 (68)	unclassified	unclassified	0	0	0	0	1	0	0	0	0	0	0	0	0	0	0	0	0	0	0	0	0	0	0	0	0	0	0	0	0	0	0	0	0	0	0	0	0	0	0	0	0
OTU 1559	Bacteria (86)	Cyanobacteria (18)	Cyanobacteria (18)	SubsectionIII (18)	FamilyI (18)	Trichocoleus (12)	0	0	0	0	0	0	0	0	0	0	0	0	0	0	0	0	0	0	0	0	0	0	0	0	0	3	0	0	0	0	0	0	0	0	0	1	0	0	0	0	0
OTU 1560	Bacteria (100)	Firmicutes (100)	Clostridia (100)	Clostridiales (100)	Family XI (100)	Ezakiella (100)	0	0	0	0	0	0	0	0	0	0	0	0	0	0	0	0	0	0	0	0	0	0	0	0	0	1	0	0	0	0	0	1	0	0	0	0	0	0	0	0	0
OTU 1561	Bacteria (100)	Acidobacteria (100)	Holophagae (100)	Subgroup 7 (100)	unclassified	unclassified	0	0	0	0	0	0	0	0	0	0	0	0	0	0	0	0	0	0	0	0	0	2	0	0	0	0	0	0	0	0	0	0	0	0	0	0	0	0	0	0	0
OTU 1562	Bacteria (100)	Chloroflexi (98)	JG30-KF-CM66 (98)	unclassified	unclassified	unclassified	0	0	0	0	1	0	0	0	0	0	0	0	0	0	0	0	0	0	0	0	0	0	0	0	0	0	0	0	0	0	0	0	0	0	0	0	0	0	0	0	0
OTU 1563	Bacteria (100)	Proteobacteria (97)	SPOTSOCT00m83 (61)	unclassified	unclassified	unclassified	0	1	0	0	0	0	0	0	0	0	0	0	0	0	2	0	0	0	0	0	0	0	1	0	0	0	0	0	0	0	0	0	1	0	0	0	0	0	0	0	0
OTU 1564	Bacteria (98)	Chloroflexi (83)	Thermomicrobia (52)	JG30-KF-CM45 (34)	unclassified	unclassified	0	0	0	0	0	0	0	0	0	0	0	0	0	0	0	0	0	0	0	0	0	0	0	0	2	0	1	0	0	0	0	0	0	0	0	0	0	0	0	0	0
OTU 1565	Bacteria (95)	Candidate division OP3 (34)	unclassified	unclassified	unclassified	unclassified	0	0	0	0	0	0	0	0	0	1	0	0	0	0	0	0	0	0	0	0	0	3	1	0	0	0	0	0	0	0	0	0	0	0	0	0	0	0	0	0	0
OTU 1566	Bacteria (100)	Candidate division OP3 (94)	unclassified	unclassified	unclassified	unclassified	0	0	1	0	0	0	0	0	0	1	0	0	0	0	0	0	0	0	0	0	0	0	0	0	0	0	0	0	0	0	0	0	0	0	0	0	0	0	0	0	0
OTU 1567	Bacteria (100)	Actinobacteria (100)	Thermoleophilia (100)	Solirubrobacterales (100)	Solirubrobacteraceae (88)	Solirubrobacter (88)	0	2	1	0	1	0	0	0	0	0	0	0	0	0	0	0	0	0	0	0	0	0	0	0	0	0	0	0	0	0	0	0	3	0	0	0	0	0	1	0	0
OTU 1568	Bacteria (100)	Parcubacteria (97)	unclassified	unclassified	unclassified	unclassified	0	0	0	0	0	0	0	0	0	0	0	0	0	0	0	0	0	0	0	0	0	0	0	0	0	0	0	0	0	0	0	0	0	0	0	0	0	0	0	0	0
OTU 1569	Bacteria (100)	Parcubacteria (100)	unclassified	unclassified	unclassified	unclassified	0	0	1	0	0	0	0	0	0	0	0	0	0	0	0	0	0	0	0	0	0	0	0	0	0	0	0	0	0	0	0	0	0	0	0	0	0	0	0	0	0
OTU 1570	Bacteria (100)	Proteobacteria (100)	Alphaproteobacteria (100)	Rhizobiales (100)	Xanthobacteraceae (100)	Pseudolabrys (99)	0	0	0	0	0	1	0	0	0	2	0	0	0	0	0	0	0	0	0	0	1	1	0	0	1	0	0	0	0	1	0	0	0	0	0	0	0	0	0	0	2
a Taxonomic assignment scores are provided between brackets . In general, taxonomic assignments are considered reliable when bootstrap confidence values exceed 80 .
